# Supplementary material for: VIS Atlas: A Database of Virus Integration Sites in Human Genome from NGS Data to Explore Integration Patterns
Source: Genomics Proteomics Bioinformatics. 2023 Feb 16;21(2):300–10. doi: 10.1016/j.gpb.2023.02.005 (PMC10626058; doi:10.1016/j.gpb.2023.02.005)
Supplement: Supplementary Table S1 — Comparison of VIS Atlas and VISDB [file mmc2.xlsx]

## Sheet: Sheet1
Table S1 Comparison of VIS Atlas and VISDB
		VIS Atlas	VISDB
Virus types	DNA viruses types	3 DNA viruses (HPV, HBV, EBV)	5 DNA viruses (HPV, HPV, EBV, MCV, AAV2)
	RNA viruses types	None	4 RNA viruses
Virus subtypes	HPV	38	10
	HBV	7	8
	EBV	2	1
Integration sites	HPV	36145	5118
	HBV	25616	20588
	EBV	1418	1112
Data sources		Public databases, in-house samples, literature and experiments validated data	Public databases, literature
Sample types		Precancer, cancer, noncancer infection, and cancer cell lines	Precancer, cancer
Single-based resolution breakpoints		47411	1615
Integration pattern illustrating tool		Availabe	Not given
Distribution of integration sites		All the integration genes and the relevant chromosomes	The top 25 integration genes only
Note: VISDB, Viral Integration Site DataBase; MCV, molluscum contagiosum virus; AAV2, adeno-associated virus 2.
