# Supplementary material for: VIS Atlas: A Database of Virus Integration Sites in Human Genome from NGS Data to Explore Integration Patterns
Source: Genomics Proteomics Bioinformatics. 2023 Feb 16;21(2):300–10. doi: 10.1016/j.gpb.2023.02.005 (PMC10626058; doi:10.1016/j.gpb.2023.02.005)
Supplement: Supplementary Table S2 — Co-occurrence relationship of high-frequency integration genes for HPV16 with soft-clip read ≥ 3 and integrated samples ≥ 10 [file mmc3.xlsx]

## Sheet: HPV16 NGS soft-clip reads≥3
Table S2 Co-occurrence relationship of high-frequency integration genes for HPV16 with soft-clip read ≥ 3 and integrated samples ≥ 10
HPV genotype	Integration gene	Chromosome	Unique integration times	Integration gene	Chromosome	Unique integration times	Co-occurrence times
HPV16	AMIGO2	chr12	6	ANKH	chr5	3	9
HPV16	AMIGO2	chr12	6	ARFGAP2	chr11	5	9
HPV16	AMIGO2	chr12	6	ARMC4	chr10	5	9
HPV16	AMIGO2	chr12	6	C17orf102	chr17	3	9
HPV16	AMIGO2	chr12	6	CASC11	chr8	48	7
HPV16	AMIGO2	chr12	6	CASC21	chr8	24	9
HPV16	AMIGO2	chr12	6	CASC8	chr8	70	9
HPV16	AMIGO2	chr12	6	CCL1	chr17	3	9
HPV16	AMIGO2	chr12	6	DLGAP1	chr18	4	10
HPV16	AMIGO2	chr12	6	ERBB2	chr17	49	10
HPV16	AMIGO2	chr12	6	FAM8A1	chr6	3	9
HPV16	AMIGO2	chr12	6	FAT3	chr11	4	9
HPV16	AMIGO2	chr12	6	FHIT	chr3	23	10
HPV16	AMIGO2	chr12	6	H1FX-AS1	chr3	6	9
HPV16	AMIGO2	chr12	6	HTR1A	chr5	7	9
HPV16	AMIGO2	chr12	6	IFT74	chr9	2	9
HPV16	AMIGO2	chr12	6	KCNJ6	chr21	3	9
HPV16	AMIGO2	chr12	6	KLF5	chr13	46	9
HPV16	AMIGO2	chr12	6	LINC00392	chr13	50	9
HPV16	AMIGO2	chr12	6	LINC00708	chr10	7	9
HPV16	AMIGO2	chr12	6	LINC01550	chr14	3	8
HPV16	AMIGO2	chr12	6	LINC02090	chr17	4	9
HPV16	AMIGO2	chr12	6	LOC101928663	chr6	5	10
HPV16	AMIGO2	chr12	6	LOC102725080	chr8	3	9
HPV16	AMIGO2	chr12	6	LOC105376398	chr10	7	9
HPV16	AMIGO2	chr12	6	MBD5	chr2	4	10
HPV16	AMIGO2	chr12	6	MDGA2	chr14	8	9
HPV16	AMIGO2	chr12	6	MIR4418	chr1	3	9
HPV16	AMIGO2	chr12	6	MKX-AS1	chr10	5	9
HPV16	AMIGO2	chr12	6	MPRIP	chr17	6	9
HPV16	AMIGO2	chr12	6	NCKAP5	chr2	12	8
HPV16	AMIGO2	chr12	6	NRG1	chr8	7	9
HPV16	AMIGO2	chr12	6	PLCG2	chr16	1	10
HPV16	AMIGO2	chr12	6	RGS6	chr14	5	9
HPV16	AMIGO2	chr12	6	RIMS1	chr6	4	8
HPV16	AMIGO2	chr12	6	RPL32P3	chr3	6	9
HPV16	AMIGO2	chr12	6	SEMA5A	chr5	5	9
HPV16	AMIGO2	chr12	6	SGCZ	chr8	5	9
HPV16	AMIGO2	chr12	6	SLC35F1	chr6	4	9
HPV16	AMIGO2	chr12	6	SLC38A4	chr12	6	10
HPV16	AMIGO2	chr12	6	SUPT20HL1	chr23	3	10
HPV16	AMIGO2	chr12	6	SUPT20HL2	chr23	3	10
HPV16	AMIGO2	chr12	6	USP4	chr3	2	9
HPV16	AMIGO2	chr12	6	VMP1	chr17	6	9
HPV16	AMIGO2	chr12	6	WNT4	chr1	3	9
HPV16	AMIGO2	chr12	6	ZC3H12B	chr23	16	9
HPV16	AMIGO2	chr12	6	ZC4H2	chr23	16	9
HPV16	ANKH	chr5	3	AMIGO2	chr12	6	9
HPV16	ANKH	chr5	3	ARFGAP2	chr11	5	9
HPV16	ANKH	chr5	3	ARMC4	chr10	5	9
HPV16	ANKH	chr5	3	C17orf102	chr17	3	9
HPV16	ANKH	chr5	3	CASC11	chr8	48	8
HPV16	ANKH	chr5	3	CASC21	chr8	24	10
HPV16	ANKH	chr5	3	CASC8	chr8	70	10
HPV16	ANKH	chr5	3	CCL1	chr17	3	9
HPV16	ANKH	chr5	3	DLGAP1	chr18	4	10
HPV16	ANKH	chr5	3	ERBB2	chr17	49	10
HPV16	ANKH	chr5	3	FAM8A1	chr6	3	9
HPV16	ANKH	chr5	3	FAT3	chr11	4	9
HPV16	ANKH	chr5	3	FHIT	chr3	23	10
HPV16	ANKH	chr5	3	H1FX-AS1	chr3	6	9
HPV16	ANKH	chr5	3	HTR1A	chr5	7	9
HPV16	ANKH	chr5	3	IFT74	chr9	2	9
HPV16	ANKH	chr5	3	KCNJ6	chr21	3	9
HPV16	ANKH	chr5	3	KLF5	chr13	46	10
HPV16	ANKH	chr5	3	LINC00392	chr13	50	10
HPV16	ANKH	chr5	3	LINC00708	chr10	7	9
HPV16	ANKH	chr5	3	LINC01550	chr14	3	8
HPV16	ANKH	chr5	3	LINC02090	chr17	4	9
HPV16	ANKH	chr5	3	LOC101928663	chr6	5	10
HPV16	ANKH	chr5	3	LOC102725080	chr8	3	9
HPV16	ANKH	chr5	3	LOC105376398	chr10	7	9
HPV16	ANKH	chr5	3	MBD5	chr2	4	10
HPV16	ANKH	chr5	3	MDGA2	chr14	8	8
HPV16	ANKH	chr5	3	MIR4418	chr1	3	9
HPV16	ANKH	chr5	3	MKX-AS1	chr10	5	9
HPV16	ANKH	chr5	3	MPRIP	chr17	6	9
HPV16	ANKH	chr5	3	NCKAP5	chr2	12	9
HPV16	ANKH	chr5	3	NRG1	chr8	7	9
HPV16	ANKH	chr5	3	PLCG2	chr16	1	10
HPV16	ANKH	chr5	3	RGS6	chr14	5	9
HPV16	ANKH	chr5	3	RIMS1	chr6	4	8
HPV16	ANKH	chr5	3	RPL32P3	chr3	6	9
HPV16	ANKH	chr5	3	SEMA5A	chr5	5	9
HPV16	ANKH	chr5	3	SGCZ	chr8	5	9
HPV16	ANKH	chr5	3	SLC35F1	chr6	4	9
HPV16	ANKH	chr5	3	SLC38A4	chr12	6	9
HPV16	ANKH	chr5	3	SUPT20HL1	chr23	3	10
HPV16	ANKH	chr5	3	SUPT20HL2	chr23	3	10
HPV16	ANKH	chr5	3	USP4	chr3	2	10
HPV16	ANKH	chr5	3	VMP1	chr17	6	8
HPV16	ANKH	chr5	3	WNT4	chr1	3	9
HPV16	ANKH	chr5	3	ZC3H12B	chr23	16	9
HPV16	ANKH	chr5	3	ZC4H2	chr23	16	9
HPV16	ARFGAP2	chr11	5	AMIGO2	chr12	6	9
HPV16	ARFGAP2	chr11	5	ANKH	chr5	3	9
HPV16	ARFGAP2	chr11	5	ARMC4	chr10	5	10
HPV16	ARFGAP2	chr11	5	C17orf102	chr17	3	10
HPV16	ARFGAP2	chr11	5	CASC11	chr8	48	8
HPV16	ARFGAP2	chr11	5	CASC21	chr8	24	9
HPV16	ARFGAP2	chr11	5	CASC8	chr8	70	9
HPV16	ARFGAP2	chr11	5	CCL1	chr17	3	10
HPV16	ARFGAP2	chr11	5	DLGAP1	chr18	4	10
HPV16	ARFGAP2	chr11	5	ERBB2	chr17	49	10
HPV16	ARFGAP2	chr11	5	FAM8A1	chr6	3	10
HPV16	ARFGAP2	chr11	5	FAT3	chr11	4	10
HPV16	ARFGAP2	chr11	5	FHIT	chr3	23	10
HPV16	ARFGAP2	chr11	5	H1FX-AS1	chr3	6	10
HPV16	ARFGAP2	chr11	5	HTR1A	chr5	7	10
HPV16	ARFGAP2	chr11	5	IFT74	chr9	2	9
HPV16	ARFGAP2	chr11	5	KCNJ6	chr21	3	10
HPV16	ARFGAP2	chr11	5	KLF5	chr13	46	9
HPV16	ARFGAP2	chr11	5	LINC00392	chr13	50	9
HPV16	ARFGAP2	chr11	5	LINC00708	chr10	7	10
HPV16	ARFGAP2	chr11	5	LINC01550	chr14	3	9
HPV16	ARFGAP2	chr11	5	LINC02090	chr17	4	10
HPV16	ARFGAP2	chr11	5	LOC101928663	chr6	5	10
HPV16	ARFGAP2	chr11	5	LOC102725080	chr8	3	10
HPV16	ARFGAP2	chr11	5	LOC105376398	chr10	7	10
HPV16	ARFGAP2	chr11	5	MBD5	chr2	4	10
HPV16	ARFGAP2	chr11	5	MDGA2	chr14	8	8
HPV16	ARFGAP2	chr11	5	MIR4418	chr1	3	9
HPV16	ARFGAP2	chr11	5	MKX-AS1	chr10	5	10
HPV16	ARFGAP2	chr11	5	MPRIP	chr17	6	10
HPV16	ARFGAP2	chr11	5	NCKAP5	chr2	12	8
HPV16	ARFGAP2	chr11	5	NRG1	chr8	7	10
HPV16	ARFGAP2	chr11	5	PLCG2	chr16	1	10
HPV16	ARFGAP2	chr11	5	RGS6	chr14	5	10
HPV16	ARFGAP2	chr11	5	RIMS1	chr6	4	8
HPV16	ARFGAP2	chr11	5	RPL32P3	chr3	6	10
HPV16	ARFGAP2	chr11	5	SEMA5A	chr5	5	10
HPV16	ARFGAP2	chr11	5	SGCZ	chr8	5	10
HPV16	ARFGAP2	chr11	5	SLC35F1	chr6	4	10
HPV16	ARFGAP2	chr11	5	SLC38A4	chr12	6	9
HPV16	ARFGAP2	chr11	5	SUPT20HL1	chr23	3	10
HPV16	ARFGAP2	chr11	5	SUPT20HL2	chr23	3	10
HPV16	ARFGAP2	chr11	5	USP4	chr3	2	9
HPV16	ARFGAP2	chr11	5	VMP1	chr17	6	8
HPV16	ARFGAP2	chr11	5	WNT4	chr1	3	9
HPV16	ARFGAP2	chr11	5	ZC3H12B	chr23	16	9
HPV16	ARFGAP2	chr11	5	ZC4H2	chr23	16	9
HPV16	ARMC4	chr10	5	AMIGO2	chr12	6	9
HPV16	ARMC4	chr10	5	ANKH	chr5	3	9
HPV16	ARMC4	chr10	5	ARFGAP2	chr11	5	10
HPV16	ARMC4	chr10	5	C17orf102	chr17	3	10
HPV16	ARMC4	chr10	5	CASC11	chr8	48	8
HPV16	ARMC4	chr10	5	CASC21	chr8	24	9
HPV16	ARMC4	chr10	5	CASC8	chr8	70	9
HPV16	ARMC4	chr10	5	CCL1	chr17	3	10
HPV16	ARMC4	chr10	5	DLGAP1	chr18	4	10
HPV16	ARMC4	chr10	5	ERBB2	chr17	49	10
HPV16	ARMC4	chr10	5	FAM8A1	chr6	3	10
HPV16	ARMC4	chr10	5	FAT3	chr11	4	10
HPV16	ARMC4	chr10	5	FHIT	chr3	23	10
HPV16	ARMC4	chr10	5	H1FX-AS1	chr3	6	10
HPV16	ARMC4	chr10	5	HTR1A	chr5	7	10
HPV16	ARMC4	chr10	5	IFT74	chr9	2	9
HPV16	ARMC4	chr10	5	KCNJ6	chr21	3	10
HPV16	ARMC4	chr10	5	KLF5	chr13	46	9
HPV16	ARMC4	chr10	5	LINC00392	chr13	50	9
HPV16	ARMC4	chr10	5	LINC00708	chr10	7	10
HPV16	ARMC4	chr10	5	LINC01550	chr14	3	9
HPV16	ARMC4	chr10	5	LINC02090	chr17	4	10
HPV16	ARMC4	chr10	5	LOC101928663	chr6	5	10
HPV16	ARMC4	chr10	5	LOC102725080	chr8	3	10
HPV16	ARMC4	chr10	5	LOC105376398	chr10	7	10
HPV16	ARMC4	chr10	5	MBD5	chr2	4	10
HPV16	ARMC4	chr10	5	MDGA2	chr14	8	8
HPV16	ARMC4	chr10	5	MIR4418	chr1	3	9
HPV16	ARMC4	chr10	5	MKX-AS1	chr10	5	10
HPV16	ARMC4	chr10	5	MPRIP	chr17	6	10
HPV16	ARMC4	chr10	5	NCKAP5	chr2	12	8
HPV16	ARMC4	chr10	5	NRG1	chr8	7	10
HPV16	ARMC4	chr10	5	PLCG2	chr16	1	10
HPV16	ARMC4	chr10	5	RGS6	chr14	5	10
HPV16	ARMC4	chr10	5	RIMS1	chr6	4	8
HPV16	ARMC4	chr10	5	RPL32P3	chr3	6	10
HPV16	ARMC4	chr10	5	SEMA5A	chr5	5	10
HPV16	ARMC4	chr10	5	SGCZ	chr8	5	10
HPV16	ARMC4	chr10	5	SLC35F1	chr6	4	10
HPV16	ARMC4	chr10	5	SLC38A4	chr12	6	9
HPV16	ARMC4	chr10	5	SUPT20HL1	chr23	3	10
HPV16	ARMC4	chr10	5	SUPT20HL2	chr23	3	10
HPV16	ARMC4	chr10	5	USP4	chr3	2	9
HPV16	ARMC4	chr10	5	VMP1	chr17	6	8
HPV16	ARMC4	chr10	5	WNT4	chr1	3	9
HPV16	ARMC4	chr10	5	ZC3H12B	chr23	16	9
HPV16	ARMC4	chr10	5	ZC4H2	chr23	16	9
HPV16	C17orf102	chr17	3	AMIGO2	chr12	6	9
HPV16	C17orf102	chr17	3	ANKH	chr5	3	9
HPV16	C17orf102	chr17	3	ARFGAP2	chr11	5	10
HPV16	C17orf102	chr17	3	ARMC4	chr10	5	10
HPV16	C17orf102	chr17	3	CASC11	chr8	48	8
HPV16	C17orf102	chr17	3	CASC21	chr8	24	9
HPV16	C17orf102	chr17	3	CASC8	chr8	70	9
HPV16	C17orf102	chr17	3	CCL1	chr17	3	10
HPV16	C17orf102	chr17	3	DLGAP1	chr18	4	10
HPV16	C17orf102	chr17	3	ERBB2	chr17	49	10
HPV16	C17orf102	chr17	3	FAM8A1	chr6	3	10
HPV16	C17orf102	chr17	3	FAT3	chr11	4	10
HPV16	C17orf102	chr17	3	FHIT	chr3	23	10
HPV16	C17orf102	chr17	3	H1FX-AS1	chr3	6	10
HPV16	C17orf102	chr17	3	HTR1A	chr5	7	10
HPV16	C17orf102	chr17	3	IFT74	chr9	2	9
HPV16	C17orf102	chr17	3	KCNJ6	chr21	3	10
HPV16	C17orf102	chr17	3	KLF5	chr13	46	9
HPV16	C17orf102	chr17	3	LINC00392	chr13	50	9
HPV16	C17orf102	chr17	3	LINC00708	chr10	7	10
HPV16	C17orf102	chr17	3	LINC01550	chr14	3	9
HPV16	C17orf102	chr17	3	LINC02090	chr17	4	10
HPV16	C17orf102	chr17	3	LOC101928663	chr6	5	10
HPV16	C17orf102	chr17	3	LOC102725080	chr8	3	10
HPV16	C17orf102	chr17	3	LOC105376398	chr10	7	10
HPV16	C17orf102	chr17	3	MBD5	chr2	4	10
HPV16	C17orf102	chr17	3	MDGA2	chr14	8	8
HPV16	C17orf102	chr17	3	MIR4418	chr1	3	9
HPV16	C17orf102	chr17	3	MKX-AS1	chr10	5	10
HPV16	C17orf102	chr17	3	MPRIP	chr17	6	10
HPV16	C17orf102	chr17	3	NCKAP5	chr2	12	8
HPV16	C17orf102	chr17	3	NRG1	chr8	7	10
HPV16	C17orf102	chr17	3	PLCG2	chr16	1	10
HPV16	C17orf102	chr17	3	RGS6	chr14	5	10
HPV16	C17orf102	chr17	3	RIMS1	chr6	4	8
HPV16	C17orf102	chr17	3	RPL32P3	chr3	6	10
HPV16	C17orf102	chr17	3	SEMA5A	chr5	5	10
HPV16	C17orf102	chr17	3	SGCZ	chr8	5	10
HPV16	C17orf102	chr17	3	SLC35F1	chr6	4	10
HPV16	C17orf102	chr17	3	SLC38A4	chr12	6	9
HPV16	C17orf102	chr17	3	SUPT20HL1	chr23	3	10
HPV16	C17orf102	chr17	3	SUPT20HL2	chr23	3	10
HPV16	C17orf102	chr17	3	USP4	chr3	2	9
HPV16	C17orf102	chr17	3	VMP1	chr17	6	8
HPV16	C17orf102	chr17	3	WNT4	chr1	3	9
HPV16	C17orf102	chr17	3	ZC3H12B	chr23	16	9
HPV16	C17orf102	chr17	3	ZC4H2	chr23	16	9
HPV16	CASC11	chr8	48	AMIGO2	chr12	6	7
HPV16	CASC11	chr8	48	ANKH	chr5	3	8
HPV16	CASC11	chr8	48	ARFGAP2	chr11	5	8
HPV16	CASC11	chr8	48	ARMC4	chr10	5	8
HPV16	CASC11	chr8	48	C17orf102	chr17	3	8
HPV16	CASC11	chr8	48	CASC21	chr8	24	9
HPV16	CASC11	chr8	48	CASC8	chr8	70	15
HPV16	CASC11	chr8	48	CCL1	chr17	3	8
HPV16	CASC11	chr8	48	DLGAP1	chr18	4	8
HPV16	CASC11	chr8	48	ERBB2	chr17	49	8
HPV16	CASC11	chr8	48	FAM8A1	chr6	3	8
HPV16	CASC11	chr8	48	FAT3	chr11	4	8
HPV16	CASC11	chr8	48	FHIT	chr3	23	9
HPV16	CASC11	chr8	48	H1FX-AS1	chr3	6	8
HPV16	CASC11	chr8	48	HTR1A	chr5	7	8
HPV16	CASC11	chr8	48	IFT74	chr9	2	8
HPV16	CASC11	chr8	48	KCNJ6	chr21	3	8
HPV16	CASC11	chr8	48	KLF5	chr13	46	8
HPV16	CASC11	chr8	48	LINC00392	chr13	50	8
HPV16	CASC11	chr8	48	LINC00708	chr10	7	8
HPV16	CASC11	chr8	48	LINC01550	chr14	3	7
HPV16	CASC11	chr8	48	LINC02090	chr17	4	8
HPV16	CASC11	chr8	48	LOC101928663	chr6	5	8
HPV16	CASC11	chr8	48	LOC102725080	chr8	3	8
HPV16	CASC11	chr8	48	LOC105376398	chr10	7	8
HPV16	CASC11	chr8	48	MBD5	chr2	4	8
HPV16	CASC11	chr8	48	MDGA2	chr14	8	6
HPV16	CASC11	chr8	48	MIR4418	chr1	3	7
HPV16	CASC11	chr8	48	MKX-AS1	chr10	5	8
HPV16	CASC11	chr8	48	MPRIP	chr17	6	8
HPV16	CASC11	chr8	48	NCKAP5	chr2	12	7
HPV16	CASC11	chr8	48	NRG1	chr8	7	8
HPV16	CASC11	chr8	48	PLCG2	chr16	1	8
HPV16	CASC11	chr8	48	RGS6	chr14	5	8
HPV16	CASC11	chr8	48	RIMS1	chr6	4	6
HPV16	CASC11	chr8	48	RPL32P3	chr3	6	8
HPV16	CASC11	chr8	48	SEMA5A	chr5	5	8
HPV16	CASC11	chr8	48	SGCZ	chr8	5	8
HPV16	CASC11	chr8	48	SLC35F1	chr6	4	8
HPV16	CASC11	chr8	48	SLC38A4	chr12	6	7
HPV16	CASC11	chr8	48	SUPT20HL1	chr23	3	8
HPV16	CASC11	chr8	48	SUPT20HL2	chr23	3	8
HPV16	CASC11	chr8	48	USP4	chr3	2	8
HPV16	CASC11	chr8	48	VMP1	chr17	6	6
HPV16	CASC11	chr8	48	WNT4	chr1	3	7
HPV16	CASC11	chr8	48	ZC3H12B	chr23	16	7
HPV16	CASC11	chr8	48	ZC4H2	chr23	16	7
HPV16	CASC21	chr8	24	AMIGO2	chr12	6	9
HPV16	CASC21	chr8	24	ANKH	chr5	3	10
HPV16	CASC21	chr8	24	ARFGAP2	chr11	5	9
HPV16	CASC21	chr8	24	ARMC4	chr10	5	9
HPV16	CASC21	chr8	24	C17orf102	chr17	3	9
HPV16	CASC21	chr8	24	CASC11	chr8	48	9
HPV16	CASC21	chr8	24	CASC8	chr8	70	23
HPV16	CASC21	chr8	24	CCL1	chr17	3	9
HPV16	CASC21	chr8	24	DLGAP1	chr18	4	10
HPV16	CASC21	chr8	24	ERBB2	chr17	49	10
HPV16	CASC21	chr8	24	FAM8A1	chr6	3	9
HPV16	CASC21	chr8	24	FAT3	chr11	4	9
HPV16	CASC21	chr8	24	FHIT	chr3	23	10
HPV16	CASC21	chr8	24	H1FX-AS1	chr3	6	9
HPV16	CASC21	chr8	24	HTR1A	chr5	7	9
HPV16	CASC21	chr8	24	IFT74	chr9	2	9
HPV16	CASC21	chr8	24	KCNJ6	chr21	3	9
HPV16	CASC21	chr8	24	KLF5	chr13	46	10
HPV16	CASC21	chr8	24	LINC00392	chr13	50	10
HPV16	CASC21	chr8	24	LINC00708	chr10	7	9
HPV16	CASC21	chr8	24	LINC01550	chr14	3	8
HPV16	CASC21	chr8	24	LINC02090	chr17	4	9
HPV16	CASC21	chr8	24	LOC101928663	chr6	5	10
HPV16	CASC21	chr8	24	LOC102725080	chr8	3	9
HPV16	CASC21	chr8	24	LOC105376398	chr10	7	9
HPV16	CASC21	chr8	24	MBD5	chr2	4	11
HPV16	CASC21	chr8	24	MDGA2	chr14	8	8
HPV16	CASC21	chr8	24	MIR4418	chr1	3	9
HPV16	CASC21	chr8	24	MKX-AS1	chr10	5	9
HPV16	CASC21	chr8	24	MPRIP	chr17	6	9
HPV16	CASC21	chr8	24	NCKAP5	chr2	12	9
HPV16	CASC21	chr8	24	NRG1	chr8	7	9
HPV16	CASC21	chr8	24	PLCG2	chr16	1	10
HPV16	CASC21	chr8	24	RGS6	chr14	5	9
HPV16	CASC21	chr8	24	RIMS1	chr6	4	8
HPV16	CASC21	chr8	24	RPL32P3	chr3	6	9
HPV16	CASC21	chr8	24	SEMA5A	chr5	5	9
HPV16	CASC21	chr8	24	SGCZ	chr8	5	9
HPV16	CASC21	chr8	24	SLC35F1	chr6	4	9
HPV16	CASC21	chr8	24	SLC38A4	chr12	6	9
HPV16	CASC21	chr8	24	SUPT20HL1	chr23	3	10
HPV16	CASC21	chr8	24	SUPT20HL2	chr23	3	10
HPV16	CASC21	chr8	24	USP4	chr3	2	10
HPV16	CASC21	chr8	24	VMP1	chr17	6	8
HPV16	CASC21	chr8	24	WNT4	chr1	3	9
HPV16	CASC21	chr8	24	ZC3H12B	chr23	16	9
HPV16	CASC21	chr8	24	ZC4H2	chr23	16	9
HPV16	CASC8	chr8	70	AMIGO2	chr12	6	9
HPV16	CASC8	chr8	70	ANKH	chr5	3	10
HPV16	CASC8	chr8	70	ARFGAP2	chr11	5	9
HPV16	CASC8	chr8	70	ARMC4	chr10	5	9
HPV16	CASC8	chr8	70	C17orf102	chr17	3	9
HPV16	CASC8	chr8	70	CASC11	chr8	48	15
HPV16	CASC8	chr8	70	CASC21	chr8	24	23
HPV16	CASC8	chr8	70	CCL1	chr17	3	9
HPV16	CASC8	chr8	70	DLGAP1	chr18	4	10
HPV16	CASC8	chr8	70	ERBB2	chr17	49	10
HPV16	CASC8	chr8	70	FAM8A1	chr6	3	9
HPV16	CASC8	chr8	70	FAT3	chr11	4	9
HPV16	CASC8	chr8	70	FHIT	chr3	23	10
HPV16	CASC8	chr8	70	H1FX-AS1	chr3	6	9
HPV16	CASC8	chr8	70	HTR1A	chr5	7	9
HPV16	CASC8	chr8	70	IFT74	chr9	2	9
HPV16	CASC8	chr8	70	KCNJ6	chr21	3	9
HPV16	CASC8	chr8	70	KLF5	chr13	46	10
HPV16	CASC8	chr8	70	LINC00392	chr13	50	10
HPV16	CASC8	chr8	70	LINC00708	chr10	7	9
HPV16	CASC8	chr8	70	LINC01550	chr14	3	8
HPV16	CASC8	chr8	70	LINC02090	chr17	4	9
HPV16	CASC8	chr8	70	LOC101928663	chr6	5	10
HPV16	CASC8	chr8	70	LOC102725080	chr8	3	9
HPV16	CASC8	chr8	70	LOC105376398	chr10	7	9
HPV16	CASC8	chr8	70	MBD5	chr2	4	11
HPV16	CASC8	chr8	70	MDGA2	chr14	8	8
HPV16	CASC8	chr8	70	MIR4418	chr1	3	9
HPV16	CASC8	chr8	70	MKX-AS1	chr10	5	9
HPV16	CASC8	chr8	70	MPRIP	chr17	6	9
HPV16	CASC8	chr8	70	NCKAP5	chr2	12	9
HPV16	CASC8	chr8	70	NRG1	chr8	7	9
HPV16	CASC8	chr8	70	PLCG2	chr16	1	10
HPV16	CASC8	chr8	70	RGS6	chr14	5	9
HPV16	CASC8	chr8	70	RIMS1	chr6	4	8
HPV16	CASC8	chr8	70	RPL32P3	chr3	6	9
HPV16	CASC8	chr8	70	SEMA5A	chr5	5	9
HPV16	CASC8	chr8	70	SGCZ	chr8	5	9
HPV16	CASC8	chr8	70	SLC35F1	chr6	4	9
HPV16	CASC8	chr8	70	SLC38A4	chr12	6	9
HPV16	CASC8	chr8	70	SUPT20HL1	chr23	3	10
HPV16	CASC8	chr8	70	SUPT20HL2	chr23	3	10
HPV16	CASC8	chr8	70	USP4	chr3	2	10
HPV16	CASC8	chr8	70	VMP1	chr17	6	8
HPV16	CASC8	chr8	70	WNT4	chr1	3	9
HPV16	CASC8	chr8	70	ZC3H12B	chr23	16	9
HPV16	CASC8	chr8	70	ZC4H2	chr23	16	9
HPV16	CCL1	chr17	3	AMIGO2	chr12	6	9
HPV16	CCL1	chr17	3	ANKH	chr5	3	9
HPV16	CCL1	chr17	3	ARFGAP2	chr11	5	10
HPV16	CCL1	chr17	3	ARMC4	chr10	5	10
HPV16	CCL1	chr17	3	C17orf102	chr17	3	10
HPV16	CCL1	chr17	3	CASC11	chr8	48	8
HPV16	CCL1	chr17	3	CASC21	chr8	24	9
HPV16	CCL1	chr17	3	CASC8	chr8	70	9
HPV16	CCL1	chr17	3	DLGAP1	chr18	4	10
HPV16	CCL1	chr17	3	ERBB2	chr17	49	10
HPV16	CCL1	chr17	3	FAM8A1	chr6	3	10
HPV16	CCL1	chr17	3	FAT3	chr11	4	10
HPV16	CCL1	chr17	3	FHIT	chr3	23	10
HPV16	CCL1	chr17	3	H1FX-AS1	chr3	6	10
HPV16	CCL1	chr17	3	HTR1A	chr5	7	10
HPV16	CCL1	chr17	3	IFT74	chr9	2	9
HPV16	CCL1	chr17	3	KCNJ6	chr21	3	10
HPV16	CCL1	chr17	3	KLF5	chr13	46	9
HPV16	CCL1	chr17	3	LINC00392	chr13	50	9
HPV16	CCL1	chr17	3	LINC00708	chr10	7	10
HPV16	CCL1	chr17	3	LINC01550	chr14	3	9
HPV16	CCL1	chr17	3	LINC02090	chr17	4	10
HPV16	CCL1	chr17	3	LOC101928663	chr6	5	10
HPV16	CCL1	chr17	3	LOC102725080	chr8	3	10
HPV16	CCL1	chr17	3	LOC105376398	chr10	7	10
HPV16	CCL1	chr17	3	MBD5	chr2	4	10
HPV16	CCL1	chr17	3	MDGA2	chr14	8	8
HPV16	CCL1	chr17	3	MIR4418	chr1	3	9
HPV16	CCL1	chr17	3	MKX-AS1	chr10	5	10
HPV16	CCL1	chr17	3	MPRIP	chr17	6	10
HPV16	CCL1	chr17	3	NCKAP5	chr2	12	8
HPV16	CCL1	chr17	3	NRG1	chr8	7	10
HPV16	CCL1	chr17	3	PLCG2	chr16	1	10
HPV16	CCL1	chr17	3	RGS6	chr14	5	10
HPV16	CCL1	chr17	3	RIMS1	chr6	4	8
HPV16	CCL1	chr17	3	RPL32P3	chr3	6	10
HPV16	CCL1	chr17	3	SEMA5A	chr5	5	10
HPV16	CCL1	chr17	3	SGCZ	chr8	5	10
HPV16	CCL1	chr17	3	SLC35F1	chr6	4	10
HPV16	CCL1	chr17	3	SLC38A4	chr12	6	9
HPV16	CCL1	chr17	3	SUPT20HL1	chr23	3	10
HPV16	CCL1	chr17	3	SUPT20HL2	chr23	3	10
HPV16	CCL1	chr17	3	USP4	chr3	2	9
HPV16	CCL1	chr17	3	VMP1	chr17	6	8
HPV16	CCL1	chr17	3	WNT4	chr1	3	9
HPV16	CCL1	chr17	3	ZC3H12B	chr23	16	9
HPV16	CCL1	chr17	3	ZC4H2	chr23	16	9
HPV16	DLGAP1	chr18	4	AMIGO2	chr12	6	10
HPV16	DLGAP1	chr18	4	ANKH	chr5	3	10
HPV16	DLGAP1	chr18	4	ARFGAP2	chr11	5	10
HPV16	DLGAP1	chr18	4	ARMC4	chr10	5	10
HPV16	DLGAP1	chr18	4	C17orf102	chr17	3	10
HPV16	DLGAP1	chr18	4	CASC11	chr8	48	8
HPV16	DLGAP1	chr18	4	CASC21	chr8	24	10
HPV16	DLGAP1	chr18	4	CASC8	chr8	70	10
HPV16	DLGAP1	chr18	4	CCL1	chr17	3	10
HPV16	DLGAP1	chr18	4	ERBB2	chr17	49	11
HPV16	DLGAP1	chr18	4	FAM8A1	chr6	3	10
HPV16	DLGAP1	chr18	4	FAT3	chr11	4	10
HPV16	DLGAP1	chr18	4	FHIT	chr3	23	12
HPV16	DLGAP1	chr18	4	H1FX-AS1	chr3	6	10
HPV16	DLGAP1	chr18	4	HTR1A	chr5	7	10
HPV16	DLGAP1	chr18	4	IFT74	chr9	2	10
HPV16	DLGAP1	chr18	4	KCNJ6	chr21	3	10
HPV16	DLGAP1	chr18	4	KLF5	chr13	46	10
HPV16	DLGAP1	chr18	4	LINC00392	chr13	50	10
HPV16	DLGAP1	chr18	4	LINC00708	chr10	7	10
HPV16	DLGAP1	chr18	4	LINC01550	chr14	3	9
HPV16	DLGAP1	chr18	4	LINC02090	chr17	4	10
HPV16	DLGAP1	chr18	4	LOC101928663	chr6	5	11
HPV16	DLGAP1	chr18	4	LOC102725080	chr8	3	10
HPV16	DLGAP1	chr18	4	LOC105376398	chr10	7	10
HPV16	DLGAP1	chr18	4	MBD5	chr2	4	11
HPV16	DLGAP1	chr18	4	MDGA2	chr14	8	9
HPV16	DLGAP1	chr18	4	MIR4418	chr1	3	10
HPV16	DLGAP1	chr18	4	MKX-AS1	chr10	5	10
HPV16	DLGAP1	chr18	4	MPRIP	chr17	6	10
HPV16	DLGAP1	chr18	4	NCKAP5	chr2	12	9
HPV16	DLGAP1	chr18	4	NRG1	chr8	7	10
HPV16	DLGAP1	chr18	4	PLCG2	chr16	1	11
HPV16	DLGAP1	chr18	4	RGS6	chr14	5	10
HPV16	DLGAP1	chr18	4	RIMS1	chr6	4	9
HPV16	DLGAP1	chr18	4	RPL32P3	chr3	6	10
HPV16	DLGAP1	chr18	4	SEMA5A	chr5	5	10
HPV16	DLGAP1	chr18	4	SGCZ	chr8	5	10
HPV16	DLGAP1	chr18	4	SLC35F1	chr6	4	10
HPV16	DLGAP1	chr18	4	SLC38A4	chr12	6	10
HPV16	DLGAP1	chr18	4	SUPT20HL1	chr23	3	11
HPV16	DLGAP1	chr18	4	SUPT20HL2	chr23	3	11
HPV16	DLGAP1	chr18	4	USP4	chr3	2	10
HPV16	DLGAP1	chr18	4	VMP1	chr17	6	9
HPV16	DLGAP1	chr18	4	WNT4	chr1	3	10
HPV16	DLGAP1	chr18	4	ZC3H12B	chr23	16	10
HPV16	DLGAP1	chr18	4	ZC4H2	chr23	16	10
HPV16	ERBB2	chr17	49	AMIGO2	chr12	6	10
HPV16	ERBB2	chr17	49	ANKH	chr5	3	10
HPV16	ERBB2	chr17	49	ARFGAP2	chr11	5	10
HPV16	ERBB2	chr17	49	ARMC4	chr10	5	10
HPV16	ERBB2	chr17	49	C17orf102	chr17	3	10
HPV16	ERBB2	chr17	49	CASC11	chr8	48	8
HPV16	ERBB2	chr17	49	CASC21	chr8	24	10
HPV16	ERBB2	chr17	49	CASC8	chr8	70	10
HPV16	ERBB2	chr17	49	CCL1	chr17	3	10
HPV16	ERBB2	chr17	49	DLGAP1	chr18	4	11
HPV16	ERBB2	chr17	49	FAM8A1	chr6	3	10
HPV16	ERBB2	chr17	49	FAT3	chr11	4	10
HPV16	ERBB2	chr17	49	FHIT	chr3	23	11
HPV16	ERBB2	chr17	49	H1FX-AS1	chr3	6	10
HPV16	ERBB2	chr17	49	HTR1A	chr5	7	10
HPV16	ERBB2	chr17	49	IFT74	chr9	2	10
HPV16	ERBB2	chr17	49	KCNJ6	chr21	3	10
HPV16	ERBB2	chr17	49	KLF5	chr13	46	10
HPV16	ERBB2	chr17	49	LINC00392	chr13	50	10
HPV16	ERBB2	chr17	49	LINC00708	chr10	7	10
HPV16	ERBB2	chr17	49	LINC01550	chr14	3	9
HPV16	ERBB2	chr17	49	LINC02090	chr17	4	10
HPV16	ERBB2	chr17	49	LOC101928663	chr6	5	11
HPV16	ERBB2	chr17	49	LOC102725080	chr8	3	10
HPV16	ERBB2	chr17	49	LOC105376398	chr10	7	10
HPV16	ERBB2	chr17	49	MBD5	chr2	4	11
HPV16	ERBB2	chr17	49	MDGA2	chr14	8	9
HPV16	ERBB2	chr17	49	MIR4418	chr1	3	10
HPV16	ERBB2	chr17	49	MKX-AS1	chr10	5	10
HPV16	ERBB2	chr17	49	MPRIP	chr17	6	10
HPV16	ERBB2	chr17	49	NCKAP5	chr2	12	9
HPV16	ERBB2	chr17	49	NRG1	chr8	7	11
HPV16	ERBB2	chr17	49	PLCG2	chr16	1	11
HPV16	ERBB2	chr17	49	RGS6	chr14	5	10
HPV16	ERBB2	chr17	49	RIMS1	chr6	4	9
HPV16	ERBB2	chr17	49	RPL32P3	chr3	6	10
HPV16	ERBB2	chr17	49	SEMA5A	chr5	5	10
HPV16	ERBB2	chr17	49	SGCZ	chr8	5	10
HPV16	ERBB2	chr17	49	SLC35F1	chr6	4	10
HPV16	ERBB2	chr17	49	SLC38A4	chr12	6	10
HPV16	ERBB2	chr17	49	SUPT20HL1	chr23	3	11
HPV16	ERBB2	chr17	49	SUPT20HL2	chr23	3	11
HPV16	ERBB2	chr17	49	USP4	chr3	2	10
HPV16	ERBB2	chr17	49	VMP1	chr17	6	9
HPV16	ERBB2	chr17	49	WNT4	chr1	3	10
HPV16	ERBB2	chr17	49	ZC3H12B	chr23	16	10
HPV16	ERBB2	chr17	49	ZC4H2	chr23	16	10
HPV16	FAM8A1	chr6	3	AMIGO2	chr12	6	9
HPV16	FAM8A1	chr6	3	ANKH	chr5	3	9
HPV16	FAM8A1	chr6	3	ARFGAP2	chr11	5	10
HPV16	FAM8A1	chr6	3	ARMC4	chr10	5	10
HPV16	FAM8A1	chr6	3	C17orf102	chr17	3	10
HPV16	FAM8A1	chr6	3	CASC11	chr8	48	8
HPV16	FAM8A1	chr6	3	CASC21	chr8	24	9
HPV16	FAM8A1	chr6	3	CASC8	chr8	70	9
HPV16	FAM8A1	chr6	3	CCL1	chr17	3	10
HPV16	FAM8A1	chr6	3	DLGAP1	chr18	4	10
HPV16	FAM8A1	chr6	3	ERBB2	chr17	49	10
HPV16	FAM8A1	chr6	3	FAT3	chr11	4	10
HPV16	FAM8A1	chr6	3	FHIT	chr3	23	10
HPV16	FAM8A1	chr6	3	H1FX-AS1	chr3	6	10
HPV16	FAM8A1	chr6	3	HTR1A	chr5	7	10
HPV16	FAM8A1	chr6	3	IFT74	chr9	2	9
HPV16	FAM8A1	chr6	3	KCNJ6	chr21	3	10
HPV16	FAM8A1	chr6	3	KLF5	chr13	46	9
HPV16	FAM8A1	chr6	3	LINC00392	chr13	50	9
HPV16	FAM8A1	chr6	3	LINC00708	chr10	7	10
HPV16	FAM8A1	chr6	3	LINC01550	chr14	3	9
HPV16	FAM8A1	chr6	3	LINC02090	chr17	4	10
HPV16	FAM8A1	chr6	3	LOC101928663	chr6	5	10
HPV16	FAM8A1	chr6	3	LOC102725080	chr8	3	10
HPV16	FAM8A1	chr6	3	LOC105376398	chr10	7	10
HPV16	FAM8A1	chr6	3	MBD5	chr2	4	10
HPV16	FAM8A1	chr6	3	MDGA2	chr14	8	8
HPV16	FAM8A1	chr6	3	MIR4418	chr1	3	9
HPV16	FAM8A1	chr6	3	MKX-AS1	chr10	5	10
HPV16	FAM8A1	chr6	3	MPRIP	chr17	6	10
HPV16	FAM8A1	chr6	3	NCKAP5	chr2	12	8
HPV16	FAM8A1	chr6	3	NRG1	chr8	7	10
HPV16	FAM8A1	chr6	3	PLCG2	chr16	1	10
HPV16	FAM8A1	chr6	3	RGS6	chr14	5	10
HPV16	FAM8A1	chr6	3	RIMS1	chr6	4	8
HPV16	FAM8A1	chr6	3	RPL32P3	chr3	6	10
HPV16	FAM8A1	chr6	3	SEMA5A	chr5	5	10
HPV16	FAM8A1	chr6	3	SGCZ	chr8	5	10
HPV16	FAM8A1	chr6	3	SLC35F1	chr6	4	10
HPV16	FAM8A1	chr6	3	SLC38A4	chr12	6	9
HPV16	FAM8A1	chr6	3	SUPT20HL1	chr23	3	10
HPV16	FAM8A1	chr6	3	SUPT20HL2	chr23	3	10
HPV16	FAM8A1	chr6	3	USP4	chr3	2	9
HPV16	FAM8A1	chr6	3	VMP1	chr17	6	8
HPV16	FAM8A1	chr6	3	WNT4	chr1	3	9
HPV16	FAM8A1	chr6	3	ZC3H12B	chr23	16	9
HPV16	FAM8A1	chr6	3	ZC4H2	chr23	16	9
HPV16	FAT3	chr11	4	AMIGO2	chr12	6	9
HPV16	FAT3	chr11	4	ANKH	chr5	3	9
HPV16	FAT3	chr11	4	ARFGAP2	chr11	5	10
HPV16	FAT3	chr11	4	ARMC4	chr10	5	10
HPV16	FAT3	chr11	4	C17orf102	chr17	3	10
HPV16	FAT3	chr11	4	CASC11	chr8	48	8
HPV16	FAT3	chr11	4	CASC21	chr8	24	9
HPV16	FAT3	chr11	4	CASC8	chr8	70	9
HPV16	FAT3	chr11	4	CCL1	chr17	3	10
HPV16	FAT3	chr11	4	DLGAP1	chr18	4	10
HPV16	FAT3	chr11	4	ERBB2	chr17	49	10
HPV16	FAT3	chr11	4	FAM8A1	chr6	3	10
HPV16	FAT3	chr11	4	FHIT	chr3	23	10
HPV16	FAT3	chr11	4	H1FX-AS1	chr3	6	10
HPV16	FAT3	chr11	4	HTR1A	chr5	7	10
HPV16	FAT3	chr11	4	IFT74	chr9	2	9
HPV16	FAT3	chr11	4	KCNJ6	chr21	3	10
HPV16	FAT3	chr11	4	KLF5	chr13	46	9
HPV16	FAT3	chr11	4	LINC00392	chr13	50	9
HPV16	FAT3	chr11	4	LINC00708	chr10	7	10
HPV16	FAT3	chr11	4	LINC01550	chr14	3	9
HPV16	FAT3	chr11	4	LINC02090	chr17	4	10
HPV16	FAT3	chr11	4	LOC101928663	chr6	5	10
HPV16	FAT3	chr11	4	LOC102725080	chr8	3	10
HPV16	FAT3	chr11	4	LOC105376398	chr10	7	10
HPV16	FAT3	chr11	4	MBD5	chr2	4	10
HPV16	FAT3	chr11	4	MDGA2	chr14	8	8
HPV16	FAT3	chr11	4	MIR4418	chr1	3	9
HPV16	FAT3	chr11	4	MKX-AS1	chr10	5	10
HPV16	FAT3	chr11	4	MPRIP	chr17	6	10
HPV16	FAT3	chr11	4	NCKAP5	chr2	12	8
HPV16	FAT3	chr11	4	NRG1	chr8	7	10
HPV16	FAT3	chr11	4	PLCG2	chr16	1	10
HPV16	FAT3	chr11	4	RGS6	chr14	5	10
HPV16	FAT3	chr11	4	RIMS1	chr6	4	8
HPV16	FAT3	chr11	4	RPL32P3	chr3	6	10
HPV16	FAT3	chr11	4	SEMA5A	chr5	5	10
HPV16	FAT3	chr11	4	SGCZ	chr8	5	10
HPV16	FAT3	chr11	4	SLC35F1	chr6	4	10
HPV16	FAT3	chr11	4	SLC38A4	chr12	6	9
HPV16	FAT3	chr11	4	SUPT20HL1	chr23	3	10
HPV16	FAT3	chr11	4	SUPT20HL2	chr23	3	10
HPV16	FAT3	chr11	4	USP4	chr3	2	9
HPV16	FAT3	chr11	4	VMP1	chr17	6	8
HPV16	FAT3	chr11	4	WNT4	chr1	3	9
HPV16	FAT3	chr11	4	ZC3H12B	chr23	16	9
HPV16	FAT3	chr11	4	ZC4H2	chr23	16	9
HPV16	FHIT	chr3	23	AMIGO2	chr12	6	10
HPV16	FHIT	chr3	23	ANKH	chr5	3	10
HPV16	FHIT	chr3	23	ARFGAP2	chr11	5	10
HPV16	FHIT	chr3	23	ARMC4	chr10	5	10
HPV16	FHIT	chr3	23	C17orf102	chr17	3	10
HPV16	FHIT	chr3	23	CASC11	chr8	48	9
HPV16	FHIT	chr3	23	CASC21	chr8	24	10
HPV16	FHIT	chr3	23	CASC8	chr8	70	10
HPV16	FHIT	chr3	23	CCL1	chr17	3	10
HPV16	FHIT	chr3	23	DLGAP1	chr18	4	12
HPV16	FHIT	chr3	23	ERBB2	chr17	49	11
HPV16	FHIT	chr3	23	FAM8A1	chr6	3	10
HPV16	FHIT	chr3	23	FAT3	chr11	4	10
HPV16	FHIT	chr3	23	H1FX-AS1	chr3	6	10
HPV16	FHIT	chr3	23	HTR1A	chr5	7	10
HPV16	FHIT	chr3	23	IFT74	chr9	2	10
HPV16	FHIT	chr3	23	KCNJ6	chr21	3	10
HPV16	FHIT	chr3	23	KLF5	chr13	46	11
HPV16	FHIT	chr3	23	LINC00392	chr13	50	11
HPV16	FHIT	chr3	23	LINC00708	chr10	7	10
HPV16	FHIT	chr3	23	LINC01550	chr14	3	9
HPV16	FHIT	chr3	23	LINC02090	chr17	4	10
HPV16	FHIT	chr3	23	LOC101928663	chr6	5	11
HPV16	FHIT	chr3	23	LOC102725080	chr8	3	10
HPV16	FHIT	chr3	23	LOC105376398	chr10	7	10
HPV16	FHIT	chr3	23	MBD5	chr2	4	12
HPV16	FHIT	chr3	23	MDGA2	chr14	8	9
HPV16	FHIT	chr3	23	MIR4418	chr1	3	10
HPV16	FHIT	chr3	23	MKX-AS1	chr10	5	10
HPV16	FHIT	chr3	23	MPRIP	chr17	6	10
HPV16	FHIT	chr3	23	NCKAP5	chr2	12	10
HPV16	FHIT	chr3	23	NRG1	chr8	7	10
HPV16	FHIT	chr3	23	PLCG2	chr16	1	11
HPV16	FHIT	chr3	23	RGS6	chr14	5	10
HPV16	FHIT	chr3	23	RIMS1	chr6	4	9
HPV16	FHIT	chr3	23	RPL32P3	chr3	6	10
HPV16	FHIT	chr3	23	SEMA5A	chr5	5	10
HPV16	FHIT	chr3	23	SGCZ	chr8	5	10
HPV16	FHIT	chr3	23	SLC35F1	chr6	4	10
HPV16	FHIT	chr3	23	SLC38A4	chr12	6	10
HPV16	FHIT	chr3	23	SUPT20HL1	chr23	3	11
HPV16	FHIT	chr3	23	SUPT20HL2	chr23	3	11
HPV16	FHIT	chr3	23	USP4	chr3	2	10
HPV16	FHIT	chr3	23	VMP1	chr17	6	9
HPV16	FHIT	chr3	23	WNT4	chr1	3	10
HPV16	FHIT	chr3	23	ZC3H12B	chr23	16	10
HPV16	FHIT	chr3	23	ZC4H2	chr23	16	10
HPV16	H1FX-AS1	chr3	6	AMIGO2	chr12	6	9
HPV16	H1FX-AS1	chr3	6	ANKH	chr5	3	9
HPV16	H1FX-AS1	chr3	6	ARFGAP2	chr11	5	10
HPV16	H1FX-AS1	chr3	6	ARMC4	chr10	5	10
HPV16	H1FX-AS1	chr3	6	C17orf102	chr17	3	10
HPV16	H1FX-AS1	chr3	6	CASC11	chr8	48	8
HPV16	H1FX-AS1	chr3	6	CASC21	chr8	24	9
HPV16	H1FX-AS1	chr3	6	CASC8	chr8	70	9
HPV16	H1FX-AS1	chr3	6	CCL1	chr17	3	10
HPV16	H1FX-AS1	chr3	6	DLGAP1	chr18	4	10
HPV16	H1FX-AS1	chr3	6	ERBB2	chr17	49	10
HPV16	H1FX-AS1	chr3	6	FAM8A1	chr6	3	10
HPV16	H1FX-AS1	chr3	6	FAT3	chr11	4	10
HPV16	H1FX-AS1	chr3	6	FHIT	chr3	23	10
HPV16	H1FX-AS1	chr3	6	HTR1A	chr5	7	10
HPV16	H1FX-AS1	chr3	6	IFT74	chr9	2	9
HPV16	H1FX-AS1	chr3	6	KCNJ6	chr21	3	10
HPV16	H1FX-AS1	chr3	6	KLF5	chr13	46	9
HPV16	H1FX-AS1	chr3	6	LINC00392	chr13	50	9
HPV16	H1FX-AS1	chr3	6	LINC00708	chr10	7	10
HPV16	H1FX-AS1	chr3	6	LINC01550	chr14	3	9
HPV16	H1FX-AS1	chr3	6	LINC02090	chr17	4	10
HPV16	H1FX-AS1	chr3	6	LOC101928663	chr6	5	10
HPV16	H1FX-AS1	chr3	6	LOC102725080	chr8	3	10
HPV16	H1FX-AS1	chr3	6	LOC105376398	chr10	7	10
HPV16	H1FX-AS1	chr3	6	MBD5	chr2	4	10
HPV16	H1FX-AS1	chr3	6	MDGA2	chr14	8	8
HPV16	H1FX-AS1	chr3	6	MIR4418	chr1	3	9
HPV16	H1FX-AS1	chr3	6	MKX-AS1	chr10	5	10
HPV16	H1FX-AS1	chr3	6	MPRIP	chr17	6	10
HPV16	H1FX-AS1	chr3	6	NCKAP5	chr2	12	8
HPV16	H1FX-AS1	chr3	6	NRG1	chr8	7	10
HPV16	H1FX-AS1	chr3	6	PLCG2	chr16	1	10
HPV16	H1FX-AS1	chr3	6	RGS6	chr14	5	10
HPV16	H1FX-AS1	chr3	6	RIMS1	chr6	4	8
HPV16	H1FX-AS1	chr3	6	RPL32P3	chr3	6	10
HPV16	H1FX-AS1	chr3	6	SEMA5A	chr5	5	10
HPV16	H1FX-AS1	chr3	6	SGCZ	chr8	5	10
HPV16	H1FX-AS1	chr3	6	SLC35F1	chr6	4	10
HPV16	H1FX-AS1	chr3	6	SLC38A4	chr12	6	9
HPV16	H1FX-AS1	chr3	6	SUPT20HL1	chr23	3	10
HPV16	H1FX-AS1	chr3	6	SUPT20HL2	chr23	3	10
HPV16	H1FX-AS1	chr3	6	USP4	chr3	2	9
HPV16	H1FX-AS1	chr3	6	VMP1	chr17	6	8
HPV16	H1FX-AS1	chr3	6	WNT4	chr1	3	9
HPV16	H1FX-AS1	chr3	6	ZC3H12B	chr23	16	9
HPV16	H1FX-AS1	chr3	6	ZC4H2	chr23	16	9
HPV16	HTR1A	chr5	7	AMIGO2	chr12	6	9
HPV16	HTR1A	chr5	7	ANKH	chr5	3	9
HPV16	HTR1A	chr5	7	ARFGAP2	chr11	5	10
HPV16	HTR1A	chr5	7	ARMC4	chr10	5	10
HPV16	HTR1A	chr5	7	C17orf102	chr17	3	10
HPV16	HTR1A	chr5	7	CASC11	chr8	48	8
HPV16	HTR1A	chr5	7	CASC21	chr8	24	9
HPV16	HTR1A	chr5	7	CASC8	chr8	70	9
HPV16	HTR1A	chr5	7	CCL1	chr17	3	10
HPV16	HTR1A	chr5	7	DLGAP1	chr18	4	10
HPV16	HTR1A	chr5	7	ERBB2	chr17	49	10
HPV16	HTR1A	chr5	7	FAM8A1	chr6	3	10
HPV16	HTR1A	chr5	7	FAT3	chr11	4	10
HPV16	HTR1A	chr5	7	FHIT	chr3	23	10
HPV16	HTR1A	chr5	7	H1FX-AS1	chr3	6	10
HPV16	HTR1A	chr5	7	IFT74	chr9	2	9
HPV16	HTR1A	chr5	7	KCNJ6	chr21	3	10
HPV16	HTR1A	chr5	7	KLF5	chr13	46	9
HPV16	HTR1A	chr5	7	LINC00392	chr13	50	9
HPV16	HTR1A	chr5	7	LINC00708	chr10	7	10
HPV16	HTR1A	chr5	7	LINC01550	chr14	3	9
HPV16	HTR1A	chr5	7	LINC02090	chr17	4	10
HPV16	HTR1A	chr5	7	LOC101928663	chr6	5	10
HPV16	HTR1A	chr5	7	LOC102725080	chr8	3	10
HPV16	HTR1A	chr5	7	LOC105376398	chr10	7	10
HPV16	HTR1A	chr5	7	MBD5	chr2	4	10
HPV16	HTR1A	chr5	7	MDGA2	chr14	8	8
HPV16	HTR1A	chr5	7	MIR4418	chr1	3	9
HPV16	HTR1A	chr5	7	MKX-AS1	chr10	5	10
HPV16	HTR1A	chr5	7	MPRIP	chr17	6	10
HPV16	HTR1A	chr5	7	NCKAP5	chr2	12	8
HPV16	HTR1A	chr5	7	NRG1	chr8	7	10
HPV16	HTR1A	chr5	7	PLCG2	chr16	1	10
HPV16	HTR1A	chr5	7	RGS6	chr14	5	10
HPV16	HTR1A	chr5	7	RIMS1	chr6	4	8
HPV16	HTR1A	chr5	7	RPL32P3	chr3	6	10
HPV16	HTR1A	chr5	7	SEMA5A	chr5	5	10
HPV16	HTR1A	chr5	7	SGCZ	chr8	5	10
HPV16	HTR1A	chr5	7	SLC35F1	chr6	4	10
HPV16	HTR1A	chr5	7	SLC38A4	chr12	6	9
HPV16	HTR1A	chr5	7	SUPT20HL1	chr23	3	10
HPV16	HTR1A	chr5	7	SUPT20HL2	chr23	3	10
HPV16	HTR1A	chr5	7	USP4	chr3	2	9
HPV16	HTR1A	chr5	7	VMP1	chr17	6	8
HPV16	HTR1A	chr5	7	WNT4	chr1	3	9
HPV16	HTR1A	chr5	7	ZC3H12B	chr23	16	9
HPV16	HTR1A	chr5	7	ZC4H2	chr23	16	9
HPV16	IFT74	chr9	2	AMIGO2	chr12	6	9
HPV16	IFT74	chr9	2	ANKH	chr5	3	9
HPV16	IFT74	chr9	2	ARFGAP2	chr11	5	9
HPV16	IFT74	chr9	2	ARMC4	chr10	5	9
HPV16	IFT74	chr9	2	C17orf102	chr17	3	9
HPV16	IFT74	chr9	2	CASC11	chr8	48	8
HPV16	IFT74	chr9	2	CASC21	chr8	24	9
HPV16	IFT74	chr9	2	CASC8	chr8	70	9
HPV16	IFT74	chr9	2	CCL1	chr17	3	9
HPV16	IFT74	chr9	2	DLGAP1	chr18	4	10
HPV16	IFT74	chr9	2	ERBB2	chr17	49	10
HPV16	IFT74	chr9	2	FAM8A1	chr6	3	9
HPV16	IFT74	chr9	2	FAT3	chr11	4	9
HPV16	IFT74	chr9	2	FHIT	chr3	23	10
HPV16	IFT74	chr9	2	H1FX-AS1	chr3	6	9
HPV16	IFT74	chr9	2	HTR1A	chr5	7	9
HPV16	IFT74	chr9	2	KCNJ6	chr21	3	9
HPV16	IFT74	chr9	2	KLF5	chr13	46	9
HPV16	IFT74	chr9	2	LINC00392	chr13	50	9
HPV16	IFT74	chr9	2	LINC00708	chr10	7	9
HPV16	IFT74	chr9	2	LINC01550	chr14	3	8
HPV16	IFT74	chr9	2	LINC02090	chr17	4	9
HPV16	IFT74	chr9	2	LOC101928663	chr6	5	10
HPV16	IFT74	chr9	2	LOC102725080	chr8	3	9
HPV16	IFT74	chr9	2	LOC105376398	chr10	7	9
HPV16	IFT74	chr9	2	MBD5	chr2	4	10
HPV16	IFT74	chr9	2	MDGA2	chr14	8	8
HPV16	IFT74	chr9	2	MIR4418	chr1	3	9
HPV16	IFT74	chr9	2	MKX-AS1	chr10	5	9
HPV16	IFT74	chr9	2	MPRIP	chr17	6	9
HPV16	IFT74	chr9	2	NCKAP5	chr2	12	8
HPV16	IFT74	chr9	2	NRG1	chr8	7	9
HPV16	IFT74	chr9	2	PLCG2	chr16	1	10
HPV16	IFT74	chr9	2	RGS6	chr14	5	9
HPV16	IFT74	chr9	2	RIMS1	chr6	4	8
HPV16	IFT74	chr9	2	RPL32P3	chr3	6	9
HPV16	IFT74	chr9	2	SEMA5A	chr5	5	9
HPV16	IFT74	chr9	2	SGCZ	chr8	5	9
HPV16	IFT74	chr9	2	SLC35F1	chr6	4	9
HPV16	IFT74	chr9	2	SLC38A4	chr12	6	9
HPV16	IFT74	chr9	2	SUPT20HL1	chr23	3	10
HPV16	IFT74	chr9	2	SUPT20HL2	chr23	3	10
HPV16	IFT74	chr9	2	USP4	chr3	2	9
HPV16	IFT74	chr9	2	VMP1	chr17	6	8
HPV16	IFT74	chr9	2	WNT4	chr1	3	9
HPV16	IFT74	chr9	2	ZC3H12B	chr23	16	9
HPV16	IFT74	chr9	2	ZC4H2	chr23	16	9
HPV16	KCNJ6	chr21	3	AMIGO2	chr12	6	9
HPV16	KCNJ6	chr21	3	ANKH	chr5	3	9
HPV16	KCNJ6	chr21	3	ARFGAP2	chr11	5	10
HPV16	KCNJ6	chr21	3	ARMC4	chr10	5	10
HPV16	KCNJ6	chr21	3	C17orf102	chr17	3	10
HPV16	KCNJ6	chr21	3	CASC11	chr8	48	8
HPV16	KCNJ6	chr21	3	CASC21	chr8	24	9
HPV16	KCNJ6	chr21	3	CASC8	chr8	70	9
HPV16	KCNJ6	chr21	3	CCL1	chr17	3	10
HPV16	KCNJ6	chr21	3	DLGAP1	chr18	4	10
HPV16	KCNJ6	chr21	3	ERBB2	chr17	49	10
HPV16	KCNJ6	chr21	3	FAM8A1	chr6	3	10
HPV16	KCNJ6	chr21	3	FAT3	chr11	4	10
HPV16	KCNJ6	chr21	3	FHIT	chr3	23	10
HPV16	KCNJ6	chr21	3	H1FX-AS1	chr3	6	10
HPV16	KCNJ6	chr21	3	HTR1A	chr5	7	10
HPV16	KCNJ6	chr21	3	IFT74	chr9	2	9
HPV16	KCNJ6	chr21	3	KLF5	chr13	46	9
HPV16	KCNJ6	chr21	3	LINC00392	chr13	50	9
HPV16	KCNJ6	chr21	3	LINC00708	chr10	7	10
HPV16	KCNJ6	chr21	3	LINC01550	chr14	3	9
HPV16	KCNJ6	chr21	3	LINC02090	chr17	4	10
HPV16	KCNJ6	chr21	3	LOC101928663	chr6	5	10
HPV16	KCNJ6	chr21	3	LOC102725080	chr8	3	10
HPV16	KCNJ6	chr21	3	LOC105376398	chr10	7	10
HPV16	KCNJ6	chr21	3	MBD5	chr2	4	10
HPV16	KCNJ6	chr21	3	MDGA2	chr14	8	8
HPV16	KCNJ6	chr21	3	MIR4418	chr1	3	9
HPV16	KCNJ6	chr21	3	MKX-AS1	chr10	5	10
HPV16	KCNJ6	chr21	3	MPRIP	chr17	6	10
HPV16	KCNJ6	chr21	3	NCKAP5	chr2	12	8
HPV16	KCNJ6	chr21	3	NRG1	chr8	7	10
HPV16	KCNJ6	chr21	3	PLCG2	chr16	1	10
HPV16	KCNJ6	chr21	3	RGS6	chr14	5	10
HPV16	KCNJ6	chr21	3	RIMS1	chr6	4	8
HPV16	KCNJ6	chr21	3	RPL32P3	chr3	6	10
HPV16	KCNJ6	chr21	3	SEMA5A	chr5	5	10
HPV16	KCNJ6	chr21	3	SGCZ	chr8	5	10
HPV16	KCNJ6	chr21	3	SLC35F1	chr6	4	10
HPV16	KCNJ6	chr21	3	SLC38A4	chr12	6	9
HPV16	KCNJ6	chr21	3	SUPT20HL1	chr23	3	10
HPV16	KCNJ6	chr21	3	SUPT20HL2	chr23	3	10
HPV16	KCNJ6	chr21	3	USP4	chr3	2	9
HPV16	KCNJ6	chr21	3	VMP1	chr17	6	8
HPV16	KCNJ6	chr21	3	WNT4	chr1	3	9
HPV16	KCNJ6	chr21	3	ZC3H12B	chr23	16	9
HPV16	KCNJ6	chr21	3	ZC4H2	chr23	16	9
HPV16	KLF5	chr13	46	AMIGO2	chr12	6	9
HPV16	KLF5	chr13	46	ANKH	chr5	3	10
HPV16	KLF5	chr13	46	ARFGAP2	chr11	5	9
HPV16	KLF5	chr13	46	ARMC4	chr10	5	9
HPV16	KLF5	chr13	46	C17orf102	chr17	3	9
HPV16	KLF5	chr13	46	CASC11	chr8	48	8
HPV16	KLF5	chr13	46	CASC21	chr8	24	10
HPV16	KLF5	chr13	46	CASC8	chr8	70	10
HPV16	KLF5	chr13	46	CCL1	chr17	3	9
HPV16	KLF5	chr13	46	DLGAP1	chr18	4	10
HPV16	KLF5	chr13	46	ERBB2	chr17	49	10
HPV16	KLF5	chr13	46	FAM8A1	chr6	3	9
HPV16	KLF5	chr13	46	FAT3	chr11	4	9
HPV16	KLF5	chr13	46	FHIT	chr3	23	11
HPV16	KLF5	chr13	46	H1FX-AS1	chr3	6	9
HPV16	KLF5	chr13	46	HTR1A	chr5	7	9
HPV16	KLF5	chr13	46	IFT74	chr9	2	9
HPV16	KLF5	chr13	46	KCNJ6	chr21	3	9
HPV16	KLF5	chr13	46	LINC00392	chr13	50	36
HPV16	KLF5	chr13	46	LINC00708	chr10	7	9
HPV16	KLF5	chr13	46	LINC01550	chr14	3	8
HPV16	KLF5	chr13	46	LINC02090	chr17	4	9
HPV16	KLF5	chr13	46	LOC101928663	chr6	5	11
HPV16	KLF5	chr13	46	LOC102725080	chr8	3	9
HPV16	KLF5	chr13	46	LOC105376398	chr10	7	9
HPV16	KLF5	chr13	46	MBD5	chr2	4	10
HPV16	KLF5	chr13	46	MDGA2	chr14	8	8
HPV16	KLF5	chr13	46	MIR4418	chr1	3	9
HPV16	KLF5	chr13	46	MKX-AS1	chr10	5	9
HPV16	KLF5	chr13	46	MPRIP	chr17	6	9
HPV16	KLF5	chr13	46	NCKAP5	chr2	12	9
HPV16	KLF5	chr13	46	NRG1	chr8	7	9
HPV16	KLF5	chr13	46	PLCG2	chr16	1	10
HPV16	KLF5	chr13	46	RGS6	chr14	5	9
HPV16	KLF5	chr13	46	RIMS1	chr6	4	8
HPV16	KLF5	chr13	46	RPL32P3	chr3	6	9
HPV16	KLF5	chr13	46	SEMA5A	chr5	5	9
HPV16	KLF5	chr13	46	SGCZ	chr8	5	9
HPV16	KLF5	chr13	46	SLC35F1	chr6	4	9
HPV16	KLF5	chr13	46	SLC38A4	chr12	6	9
HPV16	KLF5	chr13	46	SUPT20HL1	chr23	3	10
HPV16	KLF5	chr13	46	SUPT20HL2	chr23	3	10
HPV16	KLF5	chr13	46	USP4	chr3	2	10
HPV16	KLF5	chr13	46	VMP1	chr17	6	8
HPV16	KLF5	chr13	46	WNT4	chr1	3	9
HPV16	KLF5	chr13	46	ZC3H12B	chr23	16	9
HPV16	KLF5	chr13	46	ZC4H2	chr23	16	9
HPV16	LINC00392	chr13	50	AMIGO2	chr12	6	9
HPV16	LINC00392	chr13	50	ANKH	chr5	3	10
HPV16	LINC00392	chr13	50	ARFGAP2	chr11	5	9
HPV16	LINC00392	chr13	50	ARMC4	chr10	5	9
HPV16	LINC00392	chr13	50	C17orf102	chr17	3	9
HPV16	LINC00392	chr13	50	CASC11	chr8	48	8
HPV16	LINC00392	chr13	50	CASC21	chr8	24	10
HPV16	LINC00392	chr13	50	CASC8	chr8	70	10
HPV16	LINC00392	chr13	50	CCL1	chr17	3	9
HPV16	LINC00392	chr13	50	DLGAP1	chr18	4	10
HPV16	LINC00392	chr13	50	ERBB2	chr17	49	10
HPV16	LINC00392	chr13	50	FAM8A1	chr6	3	9
HPV16	LINC00392	chr13	50	FAT3	chr11	4	9
HPV16	LINC00392	chr13	50	FHIT	chr3	23	11
HPV16	LINC00392	chr13	50	H1FX-AS1	chr3	6	9
HPV16	LINC00392	chr13	50	HTR1A	chr5	7	9
HPV16	LINC00392	chr13	50	IFT74	chr9	2	9
HPV16	LINC00392	chr13	50	KCNJ6	chr21	3	9
HPV16	LINC00392	chr13	50	KLF5	chr13	46	36
HPV16	LINC00392	chr13	50	LINC00708	chr10	7	9
HPV16	LINC00392	chr13	50	LINC01550	chr14	3	8
HPV16	LINC00392	chr13	50	LINC02090	chr17	4	9
HPV16	LINC00392	chr13	50	LOC101928663	chr6	5	11
HPV16	LINC00392	chr13	50	LOC102725080	chr8	3	9
HPV16	LINC00392	chr13	50	LOC105376398	chr10	7	9
HPV16	LINC00392	chr13	50	MBD5	chr2	4	10
HPV16	LINC00392	chr13	50	MDGA2	chr14	8	8
HPV16	LINC00392	chr13	50	MIR4418	chr1	3	9
HPV16	LINC00392	chr13	50	MKX-AS1	chr10	5	9
HPV16	LINC00392	chr13	50	MPRIP	chr17	6	9
HPV16	LINC00392	chr13	50	NCKAP5	chr2	12	9
HPV16	LINC00392	chr13	50	NRG1	chr8	7	9
HPV16	LINC00392	chr13	50	PLCG2	chr16	1	10
HPV16	LINC00392	chr13	50	RGS6	chr14	5	9
HPV16	LINC00392	chr13	50	RIMS1	chr6	4	8
HPV16	LINC00392	chr13	50	RPL32P3	chr3	6	9
HPV16	LINC00392	chr13	50	SEMA5A	chr5	5	9
HPV16	LINC00392	chr13	50	SGCZ	chr8	5	9
HPV16	LINC00392	chr13	50	SLC35F1	chr6	4	9
HPV16	LINC00392	chr13	50	SLC38A4	chr12	6	9
HPV16	LINC00392	chr13	50	SUPT20HL1	chr23	3	10
HPV16	LINC00392	chr13	50	SUPT20HL2	chr23	3	10
HPV16	LINC00392	chr13	50	USP4	chr3	2	10
HPV16	LINC00392	chr13	50	VMP1	chr17	6	8
HPV16	LINC00392	chr13	50	WNT4	chr1	3	9
HPV16	LINC00392	chr13	50	ZC3H12B	chr23	16	9
HPV16	LINC00392	chr13	50	ZC4H2	chr23	16	9
HPV16	LINC00708	chr10	7	AMIGO2	chr12	6	9
HPV16	LINC00708	chr10	7	ANKH	chr5	3	9
HPV16	LINC00708	chr10	7	ARFGAP2	chr11	5	10
HPV16	LINC00708	chr10	7	ARMC4	chr10	5	10
HPV16	LINC00708	chr10	7	C17orf102	chr17	3	10
HPV16	LINC00708	chr10	7	CASC11	chr8	48	8
HPV16	LINC00708	chr10	7	CASC21	chr8	24	9
HPV16	LINC00708	chr10	7	CASC8	chr8	70	9
HPV16	LINC00708	chr10	7	CCL1	chr17	3	10
HPV16	LINC00708	chr10	7	DLGAP1	chr18	4	10
HPV16	LINC00708	chr10	7	ERBB2	chr17	49	10
HPV16	LINC00708	chr10	7	FAM8A1	chr6	3	10
HPV16	LINC00708	chr10	7	FAT3	chr11	4	10
HPV16	LINC00708	chr10	7	FHIT	chr3	23	10
HPV16	LINC00708	chr10	7	H1FX-AS1	chr3	6	10
HPV16	LINC00708	chr10	7	HTR1A	chr5	7	10
HPV16	LINC00708	chr10	7	IFT74	chr9	2	9
HPV16	LINC00708	chr10	7	KCNJ6	chr21	3	10
HPV16	LINC00708	chr10	7	KLF5	chr13	46	9
HPV16	LINC00708	chr10	7	LINC00392	chr13	50	9
HPV16	LINC00708	chr10	7	LINC01550	chr14	3	9
HPV16	LINC00708	chr10	7	LINC02090	chr17	4	10
HPV16	LINC00708	chr10	7	LOC101928663	chr6	5	10
HPV16	LINC00708	chr10	7	LOC102725080	chr8	3	10
HPV16	LINC00708	chr10	7	LOC105376398	chr10	7	10
HPV16	LINC00708	chr10	7	MBD5	chr2	4	10
HPV16	LINC00708	chr10	7	MDGA2	chr14	8	8
HPV16	LINC00708	chr10	7	MIR4418	chr1	3	9
HPV16	LINC00708	chr10	7	MKX-AS1	chr10	5	10
HPV16	LINC00708	chr10	7	MPRIP	chr17	6	10
HPV16	LINC00708	chr10	7	NCKAP5	chr2	12	8
HPV16	LINC00708	chr10	7	NRG1	chr8	7	10
HPV16	LINC00708	chr10	7	PLCG2	chr16	1	10
HPV16	LINC00708	chr10	7	RGS6	chr14	5	10
HPV16	LINC00708	chr10	7	RIMS1	chr6	4	8
HPV16	LINC00708	chr10	7	RPL32P3	chr3	6	10
HPV16	LINC00708	chr10	7	SEMA5A	chr5	5	10
HPV16	LINC00708	chr10	7	SGCZ	chr8	5	10
HPV16	LINC00708	chr10	7	SLC35F1	chr6	4	10
HPV16	LINC00708	chr10	7	SLC38A4	chr12	6	9
HPV16	LINC00708	chr10	7	SUPT20HL1	chr23	3	10
HPV16	LINC00708	chr10	7	SUPT20HL2	chr23	3	10
HPV16	LINC00708	chr10	7	USP4	chr3	2	9
HPV16	LINC00708	chr10	7	VMP1	chr17	6	8
HPV16	LINC00708	chr10	7	WNT4	chr1	3	9
HPV16	LINC00708	chr10	7	ZC3H12B	chr23	16	9
HPV16	LINC00708	chr10	7	ZC4H2	chr23	16	9
HPV16	LINC01550	chr14	3	AMIGO2	chr12	6	8
HPV16	LINC01550	chr14	3	ANKH	chr5	3	8
HPV16	LINC01550	chr14	3	ARFGAP2	chr11	5	9
HPV16	LINC01550	chr14	3	ARMC4	chr10	5	9
HPV16	LINC01550	chr14	3	C17orf102	chr17	3	9
HPV16	LINC01550	chr14	3	CASC11	chr8	48	7
HPV16	LINC01550	chr14	3	CASC21	chr8	24	8
HPV16	LINC01550	chr14	3	CASC8	chr8	70	8
HPV16	LINC01550	chr14	3	CCL1	chr17	3	9
HPV16	LINC01550	chr14	3	DLGAP1	chr18	4	9
HPV16	LINC01550	chr14	3	ERBB2	chr17	49	9
HPV16	LINC01550	chr14	3	FAM8A1	chr6	3	9
HPV16	LINC01550	chr14	3	FAT3	chr11	4	9
HPV16	LINC01550	chr14	3	FHIT	chr3	23	9
HPV16	LINC01550	chr14	3	H1FX-AS1	chr3	6	9
HPV16	LINC01550	chr14	3	HTR1A	chr5	7	9
HPV16	LINC01550	chr14	3	IFT74	chr9	2	8
HPV16	LINC01550	chr14	3	KCNJ6	chr21	3	9
HPV16	LINC01550	chr14	3	KLF5	chr13	46	8
HPV16	LINC01550	chr14	3	LINC00392	chr13	50	8
HPV16	LINC01550	chr14	3	LINC00708	chr10	7	9
HPV16	LINC01550	chr14	3	LINC02090	chr17	4	9
HPV16	LINC01550	chr14	3	LOC101928663	chr6	5	9
HPV16	LINC01550	chr14	3	LOC102725080	chr8	3	9
HPV16	LINC01550	chr14	3	LOC105376398	chr10	7	9
HPV16	LINC01550	chr14	3	MBD5	chr2	4	9
HPV16	LINC01550	chr14	3	MDGA2	chr14	8	7
HPV16	LINC01550	chr14	3	MIR4418	chr1	3	8
HPV16	LINC01550	chr14	3	MKX-AS1	chr10	5	9
HPV16	LINC01550	chr14	3	MPRIP	chr17	6	9
HPV16	LINC01550	chr14	3	NCKAP5	chr2	12	8
HPV16	LINC01550	chr14	3	NRG1	chr8	7	9
HPV16	LINC01550	chr14	3	PLCG2	chr16	1	9
HPV16	LINC01550	chr14	3	RGS6	chr14	5	9
HPV16	LINC01550	chr14	3	RIMS1	chr6	4	8
HPV16	LINC01550	chr14	3	RPL32P3	chr3	6	9
HPV16	LINC01550	chr14	3	SEMA5A	chr5	5	9
HPV16	LINC01550	chr14	3	SGCZ	chr8	5	10
HPV16	LINC01550	chr14	3	SLC35F1	chr6	4	9
HPV16	LINC01550	chr14	3	SLC38A4	chr12	6	8
HPV16	LINC01550	chr14	3	SUPT20HL1	chr23	3	9
HPV16	LINC01550	chr14	3	SUPT20HL2	chr23	3	9
HPV16	LINC01550	chr14	3	USP4	chr3	2	8
HPV16	LINC01550	chr14	3	VMP1	chr17	6	7
HPV16	LINC01550	chr14	3	WNT4	chr1	3	8
HPV16	LINC01550	chr14	3	ZC3H12B	chr23	16	8
HPV16	LINC01550	chr14	3	ZC4H2	chr23	16	8
HPV16	LINC02090	chr17	4	AMIGO2	chr12	6	9
HPV16	LINC02090	chr17	4	ANKH	chr5	3	9
HPV16	LINC02090	chr17	4	ARFGAP2	chr11	5	10
HPV16	LINC02090	chr17	4	ARMC4	chr10	5	10
HPV16	LINC02090	chr17	4	C17orf102	chr17	3	10
HPV16	LINC02090	chr17	4	CASC11	chr8	48	8
HPV16	LINC02090	chr17	4	CASC21	chr8	24	9
HPV16	LINC02090	chr17	4	CASC8	chr8	70	9
HPV16	LINC02090	chr17	4	CCL1	chr17	3	10
HPV16	LINC02090	chr17	4	DLGAP1	chr18	4	10
HPV16	LINC02090	chr17	4	ERBB2	chr17	49	10
HPV16	LINC02090	chr17	4	FAM8A1	chr6	3	10
HPV16	LINC02090	chr17	4	FAT3	chr11	4	10
HPV16	LINC02090	chr17	4	FHIT	chr3	23	10
HPV16	LINC02090	chr17	4	H1FX-AS1	chr3	6	10
HPV16	LINC02090	chr17	4	HTR1A	chr5	7	10
HPV16	LINC02090	chr17	4	IFT74	chr9	2	9
HPV16	LINC02090	chr17	4	KCNJ6	chr21	3	10
HPV16	LINC02090	chr17	4	KLF5	chr13	46	9
HPV16	LINC02090	chr17	4	LINC00392	chr13	50	9
HPV16	LINC02090	chr17	4	LINC00708	chr10	7	10
HPV16	LINC02090	chr17	4	LINC01550	chr14	3	9
HPV16	LINC02090	chr17	4	LOC101928663	chr6	5	10
HPV16	LINC02090	chr17	4	LOC102725080	chr8	3	10
HPV16	LINC02090	chr17	4	LOC105376398	chr10	7	10
HPV16	LINC02090	chr17	4	MBD5	chr2	4	10
HPV16	LINC02090	chr17	4	MDGA2	chr14	8	8
HPV16	LINC02090	chr17	4	MIR4418	chr1	3	9
HPV16	LINC02090	chr17	4	MKX-AS1	chr10	5	10
HPV16	LINC02090	chr17	4	MPRIP	chr17	6	10
HPV16	LINC02090	chr17	4	NCKAP5	chr2	12	8
HPV16	LINC02090	chr17	4	NRG1	chr8	7	10
HPV16	LINC02090	chr17	4	PLCG2	chr16	1	10
HPV16	LINC02090	chr17	4	RGS6	chr14	5	10
HPV16	LINC02090	chr17	4	RIMS1	chr6	4	8
HPV16	LINC02090	chr17	4	RPL32P3	chr3	6	10
HPV16	LINC02090	chr17	4	SEMA5A	chr5	5	10
HPV16	LINC02090	chr17	4	SGCZ	chr8	5	10
HPV16	LINC02090	chr17	4	SLC35F1	chr6	4	10
HPV16	LINC02090	chr17	4	SLC38A4	chr12	6	9
HPV16	LINC02090	chr17	4	SUPT20HL1	chr23	3	10
HPV16	LINC02090	chr17	4	SUPT20HL2	chr23	3	10
HPV16	LINC02090	chr17	4	USP4	chr3	2	9
HPV16	LINC02090	chr17	4	VMP1	chr17	6	8
HPV16	LINC02090	chr17	4	WNT4	chr1	3	9
HPV16	LINC02090	chr17	4	ZC3H12B	chr23	16	9
HPV16	LINC02090	chr17	4	ZC4H2	chr23	16	9
HPV16	LOC101928663	chr6	5	AMIGO2	chr12	6	10
HPV16	LOC101928663	chr6	5	ANKH	chr5	3	10
HPV16	LOC101928663	chr6	5	ARFGAP2	chr11	5	10
HPV16	LOC101928663	chr6	5	ARMC4	chr10	5	10
HPV16	LOC101928663	chr6	5	C17orf102	chr17	3	10
HPV16	LOC101928663	chr6	5	CASC11	chr8	48	8
HPV16	LOC101928663	chr6	5	CASC21	chr8	24	10
HPV16	LOC101928663	chr6	5	CASC8	chr8	70	10
HPV16	LOC101928663	chr6	5	CCL1	chr17	3	10
HPV16	LOC101928663	chr6	5	DLGAP1	chr18	4	11
HPV16	LOC101928663	chr6	5	ERBB2	chr17	49	11
HPV16	LOC101928663	chr6	5	FAM8A1	chr6	3	10
HPV16	LOC101928663	chr6	5	FAT3	chr11	4	10
HPV16	LOC101928663	chr6	5	FHIT	chr3	23	11
HPV16	LOC101928663	chr6	5	H1FX-AS1	chr3	6	10
HPV16	LOC101928663	chr6	5	HTR1A	chr5	7	10
HPV16	LOC101928663	chr6	5	IFT74	chr9	2	10
HPV16	LOC101928663	chr6	5	KCNJ6	chr21	3	10
HPV16	LOC101928663	chr6	5	KLF5	chr13	46	11
HPV16	LOC101928663	chr6	5	LINC00392	chr13	50	11
HPV16	LOC101928663	chr6	5	LINC00708	chr10	7	10
HPV16	LOC101928663	chr6	5	LINC01550	chr14	3	9
HPV16	LOC101928663	chr6	5	LINC02090	chr17	4	10
HPV16	LOC101928663	chr6	5	LOC102725080	chr8	3	10
HPV16	LOC101928663	chr6	5	LOC105376398	chr10	7	10
HPV16	LOC101928663	chr6	5	MBD5	chr2	4	11
HPV16	LOC101928663	chr6	5	MDGA2	chr14	8	9
HPV16	LOC101928663	chr6	5	MIR4418	chr1	3	10
HPV16	LOC101928663	chr6	5	MKX-AS1	chr10	5	10
HPV16	LOC101928663	chr6	5	MPRIP	chr17	6	10
HPV16	LOC101928663	chr6	5	NCKAP5	chr2	12	9
HPV16	LOC101928663	chr6	5	NRG1	chr8	7	10
HPV16	LOC101928663	chr6	5	PLCG2	chr16	1	11
HPV16	LOC101928663	chr6	5	RGS6	chr14	5	10
HPV16	LOC101928663	chr6	5	RIMS1	chr6	4	9
HPV16	LOC101928663	chr6	5	RPL32P3	chr3	6	10
HPV16	LOC101928663	chr6	5	SEMA5A	chr5	5	10
HPV16	LOC101928663	chr6	5	SGCZ	chr8	5	10
HPV16	LOC101928663	chr6	5	SLC35F1	chr6	4	10
HPV16	LOC101928663	chr6	5	SLC38A4	chr12	6	10
HPV16	LOC101928663	chr6	5	SUPT20HL1	chr23	3	11
HPV16	LOC101928663	chr6	5	SUPT20HL2	chr23	3	11
HPV16	LOC101928663	chr6	5	USP4	chr3	2	10
HPV16	LOC101928663	chr6	5	VMP1	chr17	6	9
HPV16	LOC101928663	chr6	5	WNT4	chr1	3	10
HPV16	LOC101928663	chr6	5	ZC3H12B	chr23	16	10
HPV16	LOC101928663	chr6	5	ZC4H2	chr23	16	10
HPV16	LOC102725080	chr8	3	AMIGO2	chr12	6	9
HPV16	LOC102725080	chr8	3	ANKH	chr5	3	9
HPV16	LOC102725080	chr8	3	ARFGAP2	chr11	5	10
HPV16	LOC102725080	chr8	3	ARMC4	chr10	5	10
HPV16	LOC102725080	chr8	3	C17orf102	chr17	3	10
HPV16	LOC102725080	chr8	3	CASC11	chr8	48	8
HPV16	LOC102725080	chr8	3	CASC21	chr8	24	9
HPV16	LOC102725080	chr8	3	CASC8	chr8	70	9
HPV16	LOC102725080	chr8	3	CCL1	chr17	3	10
HPV16	LOC102725080	chr8	3	DLGAP1	chr18	4	10
HPV16	LOC102725080	chr8	3	ERBB2	chr17	49	10
HPV16	LOC102725080	chr8	3	FAM8A1	chr6	3	10
HPV16	LOC102725080	chr8	3	FAT3	chr11	4	10
HPV16	LOC102725080	chr8	3	FHIT	chr3	23	10
HPV16	LOC102725080	chr8	3	H1FX-AS1	chr3	6	10
HPV16	LOC102725080	chr8	3	HTR1A	chr5	7	10
HPV16	LOC102725080	chr8	3	IFT74	chr9	2	9
HPV16	LOC102725080	chr8	3	KCNJ6	chr21	3	10
HPV16	LOC102725080	chr8	3	KLF5	chr13	46	9
HPV16	LOC102725080	chr8	3	LINC00392	chr13	50	9
HPV16	LOC102725080	chr8	3	LINC00708	chr10	7	10
HPV16	LOC102725080	chr8	3	LINC01550	chr14	3	9
HPV16	LOC102725080	chr8	3	LINC02090	chr17	4	10
HPV16	LOC102725080	chr8	3	LOC101928663	chr6	5	10
HPV16	LOC102725080	chr8	3	LOC105376398	chr10	7	10
HPV16	LOC102725080	chr8	3	MBD5	chr2	4	10
HPV16	LOC102725080	chr8	3	MDGA2	chr14	8	8
HPV16	LOC102725080	chr8	3	MIR4418	chr1	3	9
HPV16	LOC102725080	chr8	3	MKX-AS1	chr10	5	10
HPV16	LOC102725080	chr8	3	MPRIP	chr17	6	10
HPV16	LOC102725080	chr8	3	NCKAP5	chr2	12	8
HPV16	LOC102725080	chr8	3	NRG1	chr8	7	10
HPV16	LOC102725080	chr8	3	PLCG2	chr16	1	10
HPV16	LOC102725080	chr8	3	RGS6	chr14	5	10
HPV16	LOC102725080	chr8	3	RIMS1	chr6	4	8
HPV16	LOC102725080	chr8	3	RPL32P3	chr3	6	10
HPV16	LOC102725080	chr8	3	SEMA5A	chr5	5	10
HPV16	LOC102725080	chr8	3	SGCZ	chr8	5	11
HPV16	LOC102725080	chr8	3	SLC35F1	chr6	4	10
HPV16	LOC102725080	chr8	3	SLC38A4	chr12	6	9
HPV16	LOC102725080	chr8	3	SUPT20HL1	chr23	3	10
HPV16	LOC102725080	chr8	3	SUPT20HL2	chr23	3	10
HPV16	LOC102725080	chr8	3	USP4	chr3	2	9
HPV16	LOC102725080	chr8	3	VMP1	chr17	6	8
HPV16	LOC102725080	chr8	3	WNT4	chr1	3	9
HPV16	LOC102725080	chr8	3	ZC3H12B	chr23	16	9
HPV16	LOC102725080	chr8	3	ZC4H2	chr23	16	9
HPV16	LOC105376398	chr10	7	AMIGO2	chr12	6	9
HPV16	LOC105376398	chr10	7	ANKH	chr5	3	9
HPV16	LOC105376398	chr10	7	ARFGAP2	chr11	5	10
HPV16	LOC105376398	chr10	7	ARMC4	chr10	5	10
HPV16	LOC105376398	chr10	7	C17orf102	chr17	3	10
HPV16	LOC105376398	chr10	7	CASC11	chr8	48	8
HPV16	LOC105376398	chr10	7	CASC21	chr8	24	9
HPV16	LOC105376398	chr10	7	CASC8	chr8	70	9
HPV16	LOC105376398	chr10	7	CCL1	chr17	3	10
HPV16	LOC105376398	chr10	7	DLGAP1	chr18	4	10
HPV16	LOC105376398	chr10	7	ERBB2	chr17	49	10
HPV16	LOC105376398	chr10	7	FAM8A1	chr6	3	10
HPV16	LOC105376398	chr10	7	FAT3	chr11	4	10
HPV16	LOC105376398	chr10	7	FHIT	chr3	23	10
HPV16	LOC105376398	chr10	7	H1FX-AS1	chr3	6	10
HPV16	LOC105376398	chr10	7	HTR1A	chr5	7	10
HPV16	LOC105376398	chr10	7	IFT74	chr9	2	9
HPV16	LOC105376398	chr10	7	KCNJ6	chr21	3	10
HPV16	LOC105376398	chr10	7	KLF5	chr13	46	9
HPV16	LOC105376398	chr10	7	LINC00392	chr13	50	9
HPV16	LOC105376398	chr10	7	LINC00708	chr10	7	10
HPV16	LOC105376398	chr10	7	LINC01550	chr14	3	9
HPV16	LOC105376398	chr10	7	LINC02090	chr17	4	10
HPV16	LOC105376398	chr10	7	LOC101928663	chr6	5	10
HPV16	LOC105376398	chr10	7	LOC102725080	chr8	3	10
HPV16	LOC105376398	chr10	7	MBD5	chr2	4	10
HPV16	LOC105376398	chr10	7	MDGA2	chr14	8	8
HPV16	LOC105376398	chr10	7	MIR4418	chr1	3	9
HPV16	LOC105376398	chr10	7	MKX-AS1	chr10	5	10
HPV16	LOC105376398	chr10	7	MPRIP	chr17	6	10
HPV16	LOC105376398	chr10	7	NCKAP5	chr2	12	8
HPV16	LOC105376398	chr10	7	NRG1	chr8	7	10
HPV16	LOC105376398	chr10	7	PLCG2	chr16	1	10
HPV16	LOC105376398	chr10	7	RGS6	chr14	5	10
HPV16	LOC105376398	chr10	7	RIMS1	chr6	4	8
HPV16	LOC105376398	chr10	7	RPL32P3	chr3	6	10
HPV16	LOC105376398	chr10	7	SEMA5A	chr5	5	10
HPV16	LOC105376398	chr10	7	SGCZ	chr8	5	10
HPV16	LOC105376398	chr10	7	SLC35F1	chr6	4	10
HPV16	LOC105376398	chr10	7	SLC38A4	chr12	6	9
HPV16	LOC105376398	chr10	7	SUPT20HL1	chr23	3	10
HPV16	LOC105376398	chr10	7	SUPT20HL2	chr23	3	10
HPV16	LOC105376398	chr10	7	USP4	chr3	2	9
HPV16	LOC105376398	chr10	7	VMP1	chr17	6	8
HPV16	LOC105376398	chr10	7	WNT4	chr1	3	9
HPV16	LOC105376398	chr10	7	ZC3H12B	chr23	16	9
HPV16	LOC105376398	chr10	7	ZC4H2	chr23	16	9
HPV16	MBD5	chr2	4	AMIGO2	chr12	6	10
HPV16	MBD5	chr2	4	ANKH	chr5	3	10
HPV16	MBD5	chr2	4	ARFGAP2	chr11	5	10
HPV16	MBD5	chr2	4	ARMC4	chr10	5	10
HPV16	MBD5	chr2	4	C17orf102	chr17	3	10
HPV16	MBD5	chr2	4	CASC11	chr8	48	8
HPV16	MBD5	chr2	4	CASC21	chr8	24	11
HPV16	MBD5	chr2	4	CASC8	chr8	70	11
HPV16	MBD5	chr2	4	CCL1	chr17	3	10
HPV16	MBD5	chr2	4	DLGAP1	chr18	4	11
HPV16	MBD5	chr2	4	ERBB2	chr17	49	11
HPV16	MBD5	chr2	4	FAM8A1	chr6	3	10
HPV16	MBD5	chr2	4	FAT3	chr11	4	10
HPV16	MBD5	chr2	4	FHIT	chr3	23	12
HPV16	MBD5	chr2	4	H1FX-AS1	chr3	6	10
HPV16	MBD5	chr2	4	HTR1A	chr5	7	10
HPV16	MBD5	chr2	4	IFT74	chr9	2	10
HPV16	MBD5	chr2	4	KCNJ6	chr21	3	10
HPV16	MBD5	chr2	4	KLF5	chr13	46	10
HPV16	MBD5	chr2	4	LINC00392	chr13	50	10
HPV16	MBD5	chr2	4	LINC00708	chr10	7	10
HPV16	MBD5	chr2	4	LINC01550	chr14	3	9
HPV16	MBD5	chr2	4	LINC02090	chr17	4	10
HPV16	MBD5	chr2	4	LOC101928663	chr6	5	11
HPV16	MBD5	chr2	4	LOC102725080	chr8	3	10
HPV16	MBD5	chr2	4	LOC105376398	chr10	7	10
HPV16	MBD5	chr2	4	MDGA2	chr14	8	9
HPV16	MBD5	chr2	4	MIR4418	chr1	3	10
HPV16	MBD5	chr2	4	MKX-AS1	chr10	5	10
HPV16	MBD5	chr2	4	MPRIP	chr17	6	10
HPV16	MBD5	chr2	4	NCKAP5	chr2	12	9
HPV16	MBD5	chr2	4	NRG1	chr8	7	10
HPV16	MBD5	chr2	4	PLCG2	chr16	1	11
HPV16	MBD5	chr2	4	RGS6	chr14	5	10
HPV16	MBD5	chr2	4	RIMS1	chr6	4	9
HPV16	MBD5	chr2	4	RPL32P3	chr3	6	10
HPV16	MBD5	chr2	4	SEMA5A	chr5	5	10
HPV16	MBD5	chr2	4	SGCZ	chr8	5	10
HPV16	MBD5	chr2	4	SLC35F1	chr6	4	10
HPV16	MBD5	chr2	4	SLC38A4	chr12	6	10
HPV16	MBD5	chr2	4	SUPT20HL1	chr23	3	11
HPV16	MBD5	chr2	4	SUPT20HL2	chr23	3	11
HPV16	MBD5	chr2	4	USP4	chr3	2	10
HPV16	MBD5	chr2	4	VMP1	chr17	6	9
HPV16	MBD5	chr2	4	WNT4	chr1	3	10
HPV16	MBD5	chr2	4	ZC3H12B	chr23	16	10
HPV16	MBD5	chr2	4	ZC4H2	chr23	16	10
HPV16	MDGA2	chr14	8	AMIGO2	chr12	6	9
HPV16	MDGA2	chr14	8	ANKH	chr5	3	8
HPV16	MDGA2	chr14	8	ARFGAP2	chr11	5	8
HPV16	MDGA2	chr14	8	ARMC4	chr10	5	8
HPV16	MDGA2	chr14	8	C17orf102	chr17	3	8
HPV16	MDGA2	chr14	8	CASC11	chr8	48	6
HPV16	MDGA2	chr14	8	CASC21	chr8	24	8
HPV16	MDGA2	chr14	8	CASC8	chr8	70	8
HPV16	MDGA2	chr14	8	CCL1	chr17	3	8
HPV16	MDGA2	chr14	8	DLGAP1	chr18	4	9
HPV16	MDGA2	chr14	8	ERBB2	chr17	49	9
HPV16	MDGA2	chr14	8	FAM8A1	chr6	3	8
HPV16	MDGA2	chr14	8	FAT3	chr11	4	8
HPV16	MDGA2	chr14	8	FHIT	chr3	23	9
HPV16	MDGA2	chr14	8	H1FX-AS1	chr3	6	8
HPV16	MDGA2	chr14	8	HTR1A	chr5	7	8
HPV16	MDGA2	chr14	8	IFT74	chr9	2	8
HPV16	MDGA2	chr14	8	KCNJ6	chr21	3	8
HPV16	MDGA2	chr14	8	KLF5	chr13	46	8
HPV16	MDGA2	chr14	8	LINC00392	chr13	50	8
HPV16	MDGA2	chr14	8	LINC00708	chr10	7	8
HPV16	MDGA2	chr14	8	LINC01550	chr14	3	7
HPV16	MDGA2	chr14	8	LINC02090	chr17	4	8
HPV16	MDGA2	chr14	8	LOC101928663	chr6	5	9
HPV16	MDGA2	chr14	8	LOC102725080	chr8	3	8
HPV16	MDGA2	chr14	8	LOC105376398	chr10	7	8
HPV16	MDGA2	chr14	8	MBD5	chr2	4	9
HPV16	MDGA2	chr14	8	MIR4418	chr1	3	8
HPV16	MDGA2	chr14	8	MKX-AS1	chr10	5	8
HPV16	MDGA2	chr14	8	MPRIP	chr17	6	8
HPV16	MDGA2	chr14	8	NCKAP5	chr2	12	7
HPV16	MDGA2	chr14	8	NRG1	chr8	7	8
HPV16	MDGA2	chr14	8	PLCG2	chr16	1	9
HPV16	MDGA2	chr14	8	RGS6	chr14	5	8
HPV16	MDGA2	chr14	8	RIMS1	chr6	4	7
HPV16	MDGA2	chr14	8	RPL32P3	chr3	6	8
HPV16	MDGA2	chr14	8	SEMA5A	chr5	5	8
HPV16	MDGA2	chr14	8	SGCZ	chr8	5	8
HPV16	MDGA2	chr14	8	SLC35F1	chr6	4	8
HPV16	MDGA2	chr14	8	SLC38A4	chr12	6	9
HPV16	MDGA2	chr14	8	SUPT20HL1	chr23	3	9
HPV16	MDGA2	chr14	8	SUPT20HL2	chr23	3	9
HPV16	MDGA2	chr14	8	USP4	chr3	2	8
HPV16	MDGA2	chr14	8	VMP1	chr17	6	8
HPV16	MDGA2	chr14	8	WNT4	chr1	3	8
HPV16	MDGA2	chr14	8	ZC3H12B	chr23	16	8
HPV16	MDGA2	chr14	8	ZC4H2	chr23	16	8
HPV16	MIR4418	chr1	3	AMIGO2	chr12	6	9
HPV16	MIR4418	chr1	3	ANKH	chr5	3	9
HPV16	MIR4418	chr1	3	ARFGAP2	chr11	5	9
HPV16	MIR4418	chr1	3	ARMC4	chr10	5	9
HPV16	MIR4418	chr1	3	C17orf102	chr17	3	9
HPV16	MIR4418	chr1	3	CASC11	chr8	48	7
HPV16	MIR4418	chr1	3	CASC21	chr8	24	9
HPV16	MIR4418	chr1	3	CASC8	chr8	70	9
HPV16	MIR4418	chr1	3	CCL1	chr17	3	9
HPV16	MIR4418	chr1	3	DLGAP1	chr18	4	10
HPV16	MIR4418	chr1	3	ERBB2	chr17	49	10
HPV16	MIR4418	chr1	3	FAM8A1	chr6	3	9
HPV16	MIR4418	chr1	3	FAT3	chr11	4	9
HPV16	MIR4418	chr1	3	FHIT	chr3	23	10
HPV16	MIR4418	chr1	3	H1FX-AS1	chr3	6	9
HPV16	MIR4418	chr1	3	HTR1A	chr5	7	9
HPV16	MIR4418	chr1	3	IFT74	chr9	2	9
HPV16	MIR4418	chr1	3	KCNJ6	chr21	3	9
HPV16	MIR4418	chr1	3	KLF5	chr13	46	9
HPV16	MIR4418	chr1	3	LINC00392	chr13	50	9
HPV16	MIR4418	chr1	3	LINC00708	chr10	7	9
HPV16	MIR4418	chr1	3	LINC01550	chr14	3	8
HPV16	MIR4418	chr1	3	LINC02090	chr17	4	9
HPV16	MIR4418	chr1	3	LOC101928663	chr6	5	10
HPV16	MIR4418	chr1	3	LOC102725080	chr8	3	9
HPV16	MIR4418	chr1	3	LOC105376398	chr10	7	9
HPV16	MIR4418	chr1	3	MBD5	chr2	4	10
HPV16	MIR4418	chr1	3	MDGA2	chr14	8	8
HPV16	MIR4418	chr1	3	MKX-AS1	chr10	5	9
HPV16	MIR4418	chr1	3	MPRIP	chr17	6	9
HPV16	MIR4418	chr1	3	NCKAP5	chr2	12	8
HPV16	MIR4418	chr1	3	NRG1	chr8	7	9
HPV16	MIR4418	chr1	3	PLCG2	chr16	1	10
HPV16	MIR4418	chr1	3	RGS6	chr14	5	9
HPV16	MIR4418	chr1	3	RIMS1	chr6	4	9
HPV16	MIR4418	chr1	3	RPL32P3	chr3	6	9
HPV16	MIR4418	chr1	3	SEMA5A	chr5	5	9
HPV16	MIR4418	chr1	3	SGCZ	chr8	5	9
HPV16	MIR4418	chr1	3	SLC35F1	chr6	4	9
HPV16	MIR4418	chr1	3	SLC38A4	chr12	6	9
HPV16	MIR4418	chr1	3	SUPT20HL1	chr23	3	10
HPV16	MIR4418	chr1	3	SUPT20HL2	chr23	3	10
HPV16	MIR4418	chr1	3	USP4	chr3	2	9
HPV16	MIR4418	chr1	3	VMP1	chr17	6	8
HPV16	MIR4418	chr1	3	WNT4	chr1	3	10
HPV16	MIR4418	chr1	3	ZC3H12B	chr23	16	9
HPV16	MIR4418	chr1	3	ZC4H2	chr23	16	9
HPV16	MKX-AS1	chr10	5	AMIGO2	chr12	6	9
HPV16	MKX-AS1	chr10	5	ANKH	chr5	3	9
HPV16	MKX-AS1	chr10	5	ARFGAP2	chr11	5	10
HPV16	MKX-AS1	chr10	5	ARMC4	chr10	5	10
HPV16	MKX-AS1	chr10	5	C17orf102	chr17	3	10
HPV16	MKX-AS1	chr10	5	CASC11	chr8	48	8
HPV16	MKX-AS1	chr10	5	CASC21	chr8	24	9
HPV16	MKX-AS1	chr10	5	CASC8	chr8	70	9
HPV16	MKX-AS1	chr10	5	CCL1	chr17	3	10
HPV16	MKX-AS1	chr10	5	DLGAP1	chr18	4	10
HPV16	MKX-AS1	chr10	5	ERBB2	chr17	49	10
HPV16	MKX-AS1	chr10	5	FAM8A1	chr6	3	10
HPV16	MKX-AS1	chr10	5	FAT3	chr11	4	10
HPV16	MKX-AS1	chr10	5	FHIT	chr3	23	10
HPV16	MKX-AS1	chr10	5	H1FX-AS1	chr3	6	10
HPV16	MKX-AS1	chr10	5	HTR1A	chr5	7	10
HPV16	MKX-AS1	chr10	5	IFT74	chr9	2	9
HPV16	MKX-AS1	chr10	5	KCNJ6	chr21	3	10
HPV16	MKX-AS1	chr10	5	KLF5	chr13	46	9
HPV16	MKX-AS1	chr10	5	LINC00392	chr13	50	9
HPV16	MKX-AS1	chr10	5	LINC00708	chr10	7	10
HPV16	MKX-AS1	chr10	5	LINC01550	chr14	3	9
HPV16	MKX-AS1	chr10	5	LINC02090	chr17	4	10
HPV16	MKX-AS1	chr10	5	LOC101928663	chr6	5	10
HPV16	MKX-AS1	chr10	5	LOC102725080	chr8	3	10
HPV16	MKX-AS1	chr10	5	LOC105376398	chr10	7	10
HPV16	MKX-AS1	chr10	5	MBD5	chr2	4	10
HPV16	MKX-AS1	chr10	5	MDGA2	chr14	8	8
HPV16	MKX-AS1	chr10	5	MIR4418	chr1	3	9
HPV16	MKX-AS1	chr10	5	MPRIP	chr17	6	10
HPV16	MKX-AS1	chr10	5	NCKAP5	chr2	12	8
HPV16	MKX-AS1	chr10	5	NRG1	chr8	7	10
HPV16	MKX-AS1	chr10	5	PLCG2	chr16	1	10
HPV16	MKX-AS1	chr10	5	RGS6	chr14	5	10
HPV16	MKX-AS1	chr10	5	RIMS1	chr6	4	8
HPV16	MKX-AS1	chr10	5	RPL32P3	chr3	6	10
HPV16	MKX-AS1	chr10	5	SEMA5A	chr5	5	10
HPV16	MKX-AS1	chr10	5	SGCZ	chr8	5	10
HPV16	MKX-AS1	chr10	5	SLC35F1	chr6	4	10
HPV16	MKX-AS1	chr10	5	SLC38A4	chr12	6	9
HPV16	MKX-AS1	chr10	5	SUPT20HL1	chr23	3	10
HPV16	MKX-AS1	chr10	5	SUPT20HL2	chr23	3	10
HPV16	MKX-AS1	chr10	5	USP4	chr3	2	9
HPV16	MKX-AS1	chr10	5	VMP1	chr17	6	8
HPV16	MKX-AS1	chr10	5	WNT4	chr1	3	9
HPV16	MKX-AS1	chr10	5	ZC3H12B	chr23	16	9
HPV16	MKX-AS1	chr10	5	ZC4H2	chr23	16	9
HPV16	MPRIP	chr17	6	AMIGO2	chr12	6	9
HPV16	MPRIP	chr17	6	ANKH	chr5	3	9
HPV16	MPRIP	chr17	6	ARFGAP2	chr11	5	10
HPV16	MPRIP	chr17	6	ARMC4	chr10	5	10
HPV16	MPRIP	chr17	6	C17orf102	chr17	3	10
HPV16	MPRIP	chr17	6	CASC11	chr8	48	8
HPV16	MPRIP	chr17	6	CASC21	chr8	24	9
HPV16	MPRIP	chr17	6	CASC8	chr8	70	9
HPV16	MPRIP	chr17	6	CCL1	chr17	3	10
HPV16	MPRIP	chr17	6	DLGAP1	chr18	4	10
HPV16	MPRIP	chr17	6	ERBB2	chr17	49	10
HPV16	MPRIP	chr17	6	FAM8A1	chr6	3	10
HPV16	MPRIP	chr17	6	FAT3	chr11	4	10
HPV16	MPRIP	chr17	6	FHIT	chr3	23	10
HPV16	MPRIP	chr17	6	H1FX-AS1	chr3	6	10
HPV16	MPRIP	chr17	6	HTR1A	chr5	7	10
HPV16	MPRIP	chr17	6	IFT74	chr9	2	9
HPV16	MPRIP	chr17	6	KCNJ6	chr21	3	10
HPV16	MPRIP	chr17	6	KLF5	chr13	46	9
HPV16	MPRIP	chr17	6	LINC00392	chr13	50	9
HPV16	MPRIP	chr17	6	LINC00708	chr10	7	10
HPV16	MPRIP	chr17	6	LINC01550	chr14	3	9
HPV16	MPRIP	chr17	6	LINC02090	chr17	4	10
HPV16	MPRIP	chr17	6	LOC101928663	chr6	5	10
HPV16	MPRIP	chr17	6	LOC102725080	chr8	3	10
HPV16	MPRIP	chr17	6	LOC105376398	chr10	7	10
HPV16	MPRIP	chr17	6	MBD5	chr2	4	10
HPV16	MPRIP	chr17	6	MDGA2	chr14	8	8
HPV16	MPRIP	chr17	6	MIR4418	chr1	3	9
HPV16	MPRIP	chr17	6	MKX-AS1	chr10	5	10
HPV16	MPRIP	chr17	6	NCKAP5	chr2	12	8
HPV16	MPRIP	chr17	6	NRG1	chr8	7	10
HPV16	MPRIP	chr17	6	PLCG2	chr16	1	10
HPV16	MPRIP	chr17	6	RGS6	chr14	5	10
HPV16	MPRIP	chr17	6	RIMS1	chr6	4	8
HPV16	MPRIP	chr17	6	RPL32P3	chr3	6	10
HPV16	MPRIP	chr17	6	SEMA5A	chr5	5	10
HPV16	MPRIP	chr17	6	SGCZ	chr8	5	10
HPV16	MPRIP	chr17	6	SLC35F1	chr6	4	10
HPV16	MPRIP	chr17	6	SLC38A4	chr12	6	9
HPV16	MPRIP	chr17	6	SUPT20HL1	chr23	3	10
HPV16	MPRIP	chr17	6	SUPT20HL2	chr23	3	10
HPV16	MPRIP	chr17	6	USP4	chr3	2	9
HPV16	MPRIP	chr17	6	VMP1	chr17	6	8
HPV16	MPRIP	chr17	6	WNT4	chr1	3	9
HPV16	MPRIP	chr17	6	ZC3H12B	chr23	16	9
HPV16	MPRIP	chr17	6	ZC4H2	chr23	16	9
HPV16	MYC	chr8	28	PVT1	chr8	73	7
HPV16	NCKAP5	chr2	12	AMIGO2	chr12	6	8
HPV16	NCKAP5	chr2	12	ANKH	chr5	3	9
HPV16	NCKAP5	chr2	12	ARFGAP2	chr11	5	8
HPV16	NCKAP5	chr2	12	ARMC4	chr10	5	8
HPV16	NCKAP5	chr2	12	C17orf102	chr17	3	8
HPV16	NCKAP5	chr2	12	CASC11	chr8	48	7
HPV16	NCKAP5	chr2	12	CASC21	chr8	24	9
HPV16	NCKAP5	chr2	12	CASC8	chr8	70	9
HPV16	NCKAP5	chr2	12	CCL1	chr17	3	8
HPV16	NCKAP5	chr2	12	DLGAP1	chr18	4	9
HPV16	NCKAP5	chr2	12	ERBB2	chr17	49	9
HPV16	NCKAP5	chr2	12	FAM8A1	chr6	3	8
HPV16	NCKAP5	chr2	12	FAT3	chr11	4	8
HPV16	NCKAP5	chr2	12	FHIT	chr3	23	10
HPV16	NCKAP5	chr2	12	H1FX-AS1	chr3	6	8
HPV16	NCKAP5	chr2	12	HTR1A	chr5	7	8
HPV16	NCKAP5	chr2	12	IFT74	chr9	2	8
HPV16	NCKAP5	chr2	12	KCNJ6	chr21	3	8
HPV16	NCKAP5	chr2	12	KLF5	chr13	46	9
HPV16	NCKAP5	chr2	12	LINC00392	chr13	50	9
HPV16	NCKAP5	chr2	12	LINC00708	chr10	7	8
HPV16	NCKAP5	chr2	12	LINC01550	chr14	3	8
HPV16	NCKAP5	chr2	12	LINC02090	chr17	4	8
HPV16	NCKAP5	chr2	12	LOC101928663	chr6	5	9
HPV16	NCKAP5	chr2	12	LOC102725080	chr8	3	8
HPV16	NCKAP5	chr2	12	LOC105376398	chr10	7	8
HPV16	NCKAP5	chr2	12	MBD5	chr2	4	9
HPV16	NCKAP5	chr2	12	MDGA2	chr14	8	7
HPV16	NCKAP5	chr2	12	MIR4418	chr1	3	8
HPV16	NCKAP5	chr2	12	MKX-AS1	chr10	5	8
HPV16	NCKAP5	chr2	12	MPRIP	chr17	6	8
HPV16	NCKAP5	chr2	12	NRG1	chr8	7	8
HPV16	NCKAP5	chr2	12	PLCG2	chr16	1	9
HPV16	NCKAP5	chr2	12	RGS6	chr14	5	8
HPV16	NCKAP5	chr2	12	RIMS1	chr6	4	8
HPV16	NCKAP5	chr2	12	RPL32P3	chr3	6	8
HPV16	NCKAP5	chr2	12	SEMA5A	chr5	5	8
HPV16	NCKAP5	chr2	12	SGCZ	chr8	5	8
HPV16	NCKAP5	chr2	12	SLC35F1	chr6	4	8
HPV16	NCKAP5	chr2	12	SLC38A4	chr12	6	8
HPV16	NCKAP5	chr2	12	SUPT20HL1	chr23	3	9
HPV16	NCKAP5	chr2	12	SUPT20HL2	chr23	3	9
HPV16	NCKAP5	chr2	12	USP4	chr3	2	9
HPV16	NCKAP5	chr2	12	VMP1	chr17	6	7
HPV16	NCKAP5	chr2	12	WNT4	chr1	3	8
HPV16	NCKAP5	chr2	12	ZC3H12B	chr23	16	8
HPV16	NCKAP5	chr2	12	ZC4H2	chr23	16	8
HPV16	NRG1	chr8	7	AMIGO2	chr12	6	9
HPV16	NRG1	chr8	7	ANKH	chr5	3	9
HPV16	NRG1	chr8	7	ARFGAP2	chr11	5	10
HPV16	NRG1	chr8	7	ARMC4	chr10	5	10
HPV16	NRG1	chr8	7	C17orf102	chr17	3	10
HPV16	NRG1	chr8	7	CASC11	chr8	48	8
HPV16	NRG1	chr8	7	CASC21	chr8	24	9
HPV16	NRG1	chr8	7	CASC8	chr8	70	9
HPV16	NRG1	chr8	7	CCL1	chr17	3	10
HPV16	NRG1	chr8	7	DLGAP1	chr18	4	10
HPV16	NRG1	chr8	7	ERBB2	chr17	49	11
HPV16	NRG1	chr8	7	FAM8A1	chr6	3	10
HPV16	NRG1	chr8	7	FAT3	chr11	4	10
HPV16	NRG1	chr8	7	FHIT	chr3	23	10
HPV16	NRG1	chr8	7	H1FX-AS1	chr3	6	10
HPV16	NRG1	chr8	7	HTR1A	chr5	7	10
HPV16	NRG1	chr8	7	IFT74	chr9	2	9
HPV16	NRG1	chr8	7	KCNJ6	chr21	3	10
HPV16	NRG1	chr8	7	KLF5	chr13	46	9
HPV16	NRG1	chr8	7	LINC00392	chr13	50	9
HPV16	NRG1	chr8	7	LINC00708	chr10	7	10
HPV16	NRG1	chr8	7	LINC01550	chr14	3	9
HPV16	NRG1	chr8	7	LINC02090	chr17	4	10
HPV16	NRG1	chr8	7	LOC101928663	chr6	5	10
HPV16	NRG1	chr8	7	LOC102725080	chr8	3	10
HPV16	NRG1	chr8	7	LOC105376398	chr10	7	10
HPV16	NRG1	chr8	7	MBD5	chr2	4	10
HPV16	NRG1	chr8	7	MDGA2	chr14	8	8
HPV16	NRG1	chr8	7	MIR4418	chr1	3	9
HPV16	NRG1	chr8	7	MKX-AS1	chr10	5	10
HPV16	NRG1	chr8	7	MPRIP	chr17	6	10
HPV16	NRG1	chr8	7	NCKAP5	chr2	12	8
HPV16	NRG1	chr8	7	PLCG2	chr16	1	10
HPV16	NRG1	chr8	7	RGS6	chr14	5	10
HPV16	NRG1	chr8	7	RIMS1	chr6	4	8
HPV16	NRG1	chr8	7	RPL32P3	chr3	6	10
HPV16	NRG1	chr8	7	SEMA5A	chr5	5	10
HPV16	NRG1	chr8	7	SGCZ	chr8	5	10
HPV16	NRG1	chr8	7	SLC35F1	chr6	4	10
HPV16	NRG1	chr8	7	SLC38A4	chr12	6	9
HPV16	NRG1	chr8	7	SUPT20HL1	chr23	3	10
HPV16	NRG1	chr8	7	SUPT20HL2	chr23	3	10
HPV16	NRG1	chr8	7	USP4	chr3	2	9
HPV16	NRG1	chr8	7	VMP1	chr17	6	8
HPV16	NRG1	chr8	7	WNT4	chr1	3	9
HPV16	NRG1	chr8	7	ZC3H12B	chr23	16	9
HPV16	NRG1	chr8	7	ZC4H2	chr23	16	9
HPV16	PLCG2	chr16	1	AMIGO2	chr12	6	10
HPV16	PLCG2	chr16	1	ANKH	chr5	3	10
HPV16	PLCG2	chr16	1	ARFGAP2	chr11	5	10
HPV16	PLCG2	chr16	1	ARMC4	chr10	5	10
HPV16	PLCG2	chr16	1	C17orf102	chr17	3	10
HPV16	PLCG2	chr16	1	CASC11	chr8	48	8
HPV16	PLCG2	chr16	1	CASC21	chr8	24	10
HPV16	PLCG2	chr16	1	CASC8	chr8	70	10
HPV16	PLCG2	chr16	1	CCL1	chr17	3	10
HPV16	PLCG2	chr16	1	DLGAP1	chr18	4	11
HPV16	PLCG2	chr16	1	ERBB2	chr17	49	11
HPV16	PLCG2	chr16	1	FAM8A1	chr6	3	10
HPV16	PLCG2	chr16	1	FAT3	chr11	4	10
HPV16	PLCG2	chr16	1	FHIT	chr3	23	11
HPV16	PLCG2	chr16	1	H1FX-AS1	chr3	6	10
HPV16	PLCG2	chr16	1	HTR1A	chr5	7	10
HPV16	PLCG2	chr16	1	IFT74	chr9	2	10
HPV16	PLCG2	chr16	1	KCNJ6	chr21	3	10
HPV16	PLCG2	chr16	1	KLF5	chr13	46	10
HPV16	PLCG2	chr16	1	LINC00392	chr13	50	10
HPV16	PLCG2	chr16	1	LINC00708	chr10	7	10
HPV16	PLCG2	chr16	1	LINC01550	chr14	3	9
HPV16	PLCG2	chr16	1	LINC02090	chr17	4	10
HPV16	PLCG2	chr16	1	LOC101928663	chr6	5	11
HPV16	PLCG2	chr16	1	LOC102725080	chr8	3	10
HPV16	PLCG2	chr16	1	LOC105376398	chr10	7	10
HPV16	PLCG2	chr16	1	MBD5	chr2	4	11
HPV16	PLCG2	chr16	1	MDGA2	chr14	8	9
HPV16	PLCG2	chr16	1	MIR4418	chr1	3	10
HPV16	PLCG2	chr16	1	MKX-AS1	chr10	5	10
HPV16	PLCG2	chr16	1	MPRIP	chr17	6	10
HPV16	PLCG2	chr16	1	NCKAP5	chr2	12	9
HPV16	PLCG2	chr16	1	NRG1	chr8	7	10
HPV16	PLCG2	chr16	1	RGS6	chr14	5	10
HPV16	PLCG2	chr16	1	RIMS1	chr6	4	9
HPV16	PLCG2	chr16	1	RPL32P3	chr3	6	10
HPV16	PLCG2	chr16	1	SEMA5A	chr5	5	10
HPV16	PLCG2	chr16	1	SGCZ	chr8	5	10
HPV16	PLCG2	chr16	1	SLC35F1	chr6	4	10
HPV16	PLCG2	chr16	1	SLC38A4	chr12	6	10
HPV16	PLCG2	chr16	1	SUPT20HL1	chr23	3	11
HPV16	PLCG2	chr16	1	SUPT20HL2	chr23	3	11
HPV16	PLCG2	chr16	1	USP4	chr3	2	10
HPV16	PLCG2	chr16	1	VMP1	chr17	6	9
HPV16	PLCG2	chr16	1	WNT4	chr1	3	10
HPV16	PLCG2	chr16	1	ZC3H12B	chr23	16	10
HPV16	PLCG2	chr16	1	ZC4H2	chr23	16	10
HPV16	PVT1	chr8	73	MYC	chr8	28	7
HPV16	RGS6	chr14	5	AMIGO2	chr12	6	9
HPV16	RGS6	chr14	5	ANKH	chr5	3	9
HPV16	RGS6	chr14	5	ARFGAP2	chr11	5	10
HPV16	RGS6	chr14	5	ARMC4	chr10	5	10
HPV16	RGS6	chr14	5	C17orf102	chr17	3	10
HPV16	RGS6	chr14	5	CASC11	chr8	48	8
HPV16	RGS6	chr14	5	CASC21	chr8	24	9
HPV16	RGS6	chr14	5	CASC8	chr8	70	9
HPV16	RGS6	chr14	5	CCL1	chr17	3	10
HPV16	RGS6	chr14	5	DLGAP1	chr18	4	10
HPV16	RGS6	chr14	5	ERBB2	chr17	49	10
HPV16	RGS6	chr14	5	FAM8A1	chr6	3	10
HPV16	RGS6	chr14	5	FAT3	chr11	4	10
HPV16	RGS6	chr14	5	FHIT	chr3	23	10
HPV16	RGS6	chr14	5	H1FX-AS1	chr3	6	10
HPV16	RGS6	chr14	5	HTR1A	chr5	7	10
HPV16	RGS6	chr14	5	IFT74	chr9	2	9
HPV16	RGS6	chr14	5	KCNJ6	chr21	3	10
HPV16	RGS6	chr14	5	KLF5	chr13	46	9
HPV16	RGS6	chr14	5	LINC00392	chr13	50	9
HPV16	RGS6	chr14	5	LINC00708	chr10	7	10
HPV16	RGS6	chr14	5	LINC01550	chr14	3	9
HPV16	RGS6	chr14	5	LINC02090	chr17	4	10
HPV16	RGS6	chr14	5	LOC101928663	chr6	5	10
HPV16	RGS6	chr14	5	LOC102725080	chr8	3	10
HPV16	RGS6	chr14	5	LOC105376398	chr10	7	10
HPV16	RGS6	chr14	5	MBD5	chr2	4	10
HPV16	RGS6	chr14	5	MDGA2	chr14	8	8
HPV16	RGS6	chr14	5	MIR4418	chr1	3	9
HPV16	RGS6	chr14	5	MKX-AS1	chr10	5	10
HPV16	RGS6	chr14	5	MPRIP	chr17	6	10
HPV16	RGS6	chr14	5	NCKAP5	chr2	12	8
HPV16	RGS6	chr14	5	NRG1	chr8	7	10
HPV16	RGS6	chr14	5	PLCG2	chr16	1	10
HPV16	RGS6	chr14	5	RIMS1	chr6	4	8
HPV16	RGS6	chr14	5	RPL32P3	chr3	6	10
HPV16	RGS6	chr14	5	SEMA5A	chr5	5	10
HPV16	RGS6	chr14	5	SGCZ	chr8	5	10
HPV16	RGS6	chr14	5	SLC35F1	chr6	4	10
HPV16	RGS6	chr14	5	SLC38A4	chr12	6	9
HPV16	RGS6	chr14	5	SUPT20HL1	chr23	3	10
HPV16	RGS6	chr14	5	SUPT20HL2	chr23	3	10
HPV16	RGS6	chr14	5	USP4	chr3	2	9
HPV16	RGS6	chr14	5	VMP1	chr17	6	8
HPV16	RGS6	chr14	5	WNT4	chr1	3	9
HPV16	RGS6	chr14	5	ZC3H12B	chr23	16	9
HPV16	RGS6	chr14	5	ZC4H2	chr23	16	9
HPV16	RIMS1	chr6	4	AMIGO2	chr12	6	8
HPV16	RIMS1	chr6	4	ANKH	chr5	3	8
HPV16	RIMS1	chr6	4	ARFGAP2	chr11	5	8
HPV16	RIMS1	chr6	4	ARMC4	chr10	5	8
HPV16	RIMS1	chr6	4	C17orf102	chr17	3	8
HPV16	RIMS1	chr6	4	CASC11	chr8	48	6
HPV16	RIMS1	chr6	4	CASC21	chr8	24	8
HPV16	RIMS1	chr6	4	CASC8	chr8	70	8
HPV16	RIMS1	chr6	4	CCL1	chr17	3	8
HPV16	RIMS1	chr6	4	DLGAP1	chr18	4	9
HPV16	RIMS1	chr6	4	ERBB2	chr17	49	9
HPV16	RIMS1	chr6	4	FAM8A1	chr6	3	8
HPV16	RIMS1	chr6	4	FAT3	chr11	4	8
HPV16	RIMS1	chr6	4	FHIT	chr3	23	9
HPV16	RIMS1	chr6	4	H1FX-AS1	chr3	6	8
HPV16	RIMS1	chr6	4	HTR1A	chr5	7	8
HPV16	RIMS1	chr6	4	IFT74	chr9	2	8
HPV16	RIMS1	chr6	4	KCNJ6	chr21	3	8
HPV16	RIMS1	chr6	4	KLF5	chr13	46	8
HPV16	RIMS1	chr6	4	LINC00392	chr13	50	8
HPV16	RIMS1	chr6	4	LINC00708	chr10	7	8
HPV16	RIMS1	chr6	4	LINC01550	chr14	3	8
HPV16	RIMS1	chr6	4	LINC02090	chr17	4	8
HPV16	RIMS1	chr6	4	LOC101928663	chr6	5	9
HPV16	RIMS1	chr6	4	LOC102725080	chr8	3	8
HPV16	RIMS1	chr6	4	LOC105376398	chr10	7	8
HPV16	RIMS1	chr6	4	MBD5	chr2	4	9
HPV16	RIMS1	chr6	4	MDGA2	chr14	8	7
HPV16	RIMS1	chr6	4	MIR4418	chr1	3	9
HPV16	RIMS1	chr6	4	MKX-AS1	chr10	5	8
HPV16	RIMS1	chr6	4	MPRIP	chr17	6	8
HPV16	RIMS1	chr6	4	NCKAP5	chr2	12	8
HPV16	RIMS1	chr6	4	NRG1	chr8	7	8
HPV16	RIMS1	chr6	4	PLCG2	chr16	1	9
HPV16	RIMS1	chr6	4	RGS6	chr14	5	8
HPV16	RIMS1	chr6	4	RPL32P3	chr3	6	8
HPV16	RIMS1	chr6	4	SEMA5A	chr5	5	8
HPV16	RIMS1	chr6	4	SGCZ	chr8	5	8
HPV16	RIMS1	chr6	4	SLC35F1	chr6	4	8
HPV16	RIMS1	chr6	4	SLC38A4	chr12	6	8
HPV16	RIMS1	chr6	4	SUPT20HL1	chr23	3	9
HPV16	RIMS1	chr6	4	SUPT20HL2	chr23	3	9
HPV16	RIMS1	chr6	4	USP4	chr3	2	8
HPV16	RIMS1	chr6	4	VMP1	chr17	6	7
HPV16	RIMS1	chr6	4	WNT4	chr1	3	9
HPV16	RIMS1	chr6	4	ZC3H12B	chr23	16	8
HPV16	RIMS1	chr6	4	ZC4H2	chr23	16	8
HPV16	RPL32P3	chr3	6	AMIGO2	chr12	6	9
HPV16	RPL32P3	chr3	6	ANKH	chr5	3	9
HPV16	RPL32P3	chr3	6	ARFGAP2	chr11	5	10
HPV16	RPL32P3	chr3	6	ARMC4	chr10	5	10
HPV16	RPL32P3	chr3	6	C17orf102	chr17	3	10
HPV16	RPL32P3	chr3	6	CASC11	chr8	48	8
HPV16	RPL32P3	chr3	6	CASC21	chr8	24	9
HPV16	RPL32P3	chr3	6	CASC8	chr8	70	9
HPV16	RPL32P3	chr3	6	CCL1	chr17	3	10
HPV16	RPL32P3	chr3	6	DLGAP1	chr18	4	10
HPV16	RPL32P3	chr3	6	ERBB2	chr17	49	10
HPV16	RPL32P3	chr3	6	FAM8A1	chr6	3	10
HPV16	RPL32P3	chr3	6	FAT3	chr11	4	10
HPV16	RPL32P3	chr3	6	FHIT	chr3	23	10
HPV16	RPL32P3	chr3	6	H1FX-AS1	chr3	6	10
HPV16	RPL32P3	chr3	6	HTR1A	chr5	7	10
HPV16	RPL32P3	chr3	6	IFT74	chr9	2	9
HPV16	RPL32P3	chr3	6	KCNJ6	chr21	3	10
HPV16	RPL32P3	chr3	6	KLF5	chr13	46	9
HPV16	RPL32P3	chr3	6	LINC00392	chr13	50	9
HPV16	RPL32P3	chr3	6	LINC00708	chr10	7	10
HPV16	RPL32P3	chr3	6	LINC01550	chr14	3	9
HPV16	RPL32P3	chr3	6	LINC02090	chr17	4	10
HPV16	RPL32P3	chr3	6	LOC101928663	chr6	5	10
HPV16	RPL32P3	chr3	6	LOC102725080	chr8	3	10
HPV16	RPL32P3	chr3	6	LOC105376398	chr10	7	10
HPV16	RPL32P3	chr3	6	MBD5	chr2	4	10
HPV16	RPL32P3	chr3	6	MDGA2	chr14	8	8
HPV16	RPL32P3	chr3	6	MIR4418	chr1	3	9
HPV16	RPL32P3	chr3	6	MKX-AS1	chr10	5	10
HPV16	RPL32P3	chr3	6	MPRIP	chr17	6	10
HPV16	RPL32P3	chr3	6	NCKAP5	chr2	12	8
HPV16	RPL32P3	chr3	6	NRG1	chr8	7	10
HPV16	RPL32P3	chr3	6	PLCG2	chr16	1	10
HPV16	RPL32P3	chr3	6	RGS6	chr14	5	10
HPV16	RPL32P3	chr3	6	RIMS1	chr6	4	8
HPV16	RPL32P3	chr3	6	SEMA5A	chr5	5	10
HPV16	RPL32P3	chr3	6	SGCZ	chr8	5	10
HPV16	RPL32P3	chr3	6	SLC35F1	chr6	4	10
HPV16	RPL32P3	chr3	6	SLC38A4	chr12	6	9
HPV16	RPL32P3	chr3	6	SUPT20HL1	chr23	3	10
HPV16	RPL32P3	chr3	6	SUPT20HL2	chr23	3	10
HPV16	RPL32P3	chr3	6	USP4	chr3	2	9
HPV16	RPL32P3	chr3	6	VMP1	chr17	6	8
HPV16	RPL32P3	chr3	6	WNT4	chr1	3	9
HPV16	RPL32P3	chr3	6	ZC3H12B	chr23	16	9
HPV16	RPL32P3	chr3	6	ZC4H2	chr23	16	9
HPV16	SEMA5A	chr5	5	AMIGO2	chr12	6	9
HPV16	SEMA5A	chr5	5	ANKH	chr5	3	9
HPV16	SEMA5A	chr5	5	ARFGAP2	chr11	5	10
HPV16	SEMA5A	chr5	5	ARMC4	chr10	5	10
HPV16	SEMA5A	chr5	5	C17orf102	chr17	3	10
HPV16	SEMA5A	chr5	5	CASC11	chr8	48	8
HPV16	SEMA5A	chr5	5	CASC21	chr8	24	9
HPV16	SEMA5A	chr5	5	CASC8	chr8	70	9
HPV16	SEMA5A	chr5	5	CCL1	chr17	3	10
HPV16	SEMA5A	chr5	5	DLGAP1	chr18	4	10
HPV16	SEMA5A	chr5	5	ERBB2	chr17	49	10
HPV16	SEMA5A	chr5	5	FAM8A1	chr6	3	10
HPV16	SEMA5A	chr5	5	FAT3	chr11	4	10
HPV16	SEMA5A	chr5	5	FHIT	chr3	23	10
HPV16	SEMA5A	chr5	5	H1FX-AS1	chr3	6	10
HPV16	SEMA5A	chr5	5	HTR1A	chr5	7	10
HPV16	SEMA5A	chr5	5	IFT74	chr9	2	9
HPV16	SEMA5A	chr5	5	KCNJ6	chr21	3	10
HPV16	SEMA5A	chr5	5	KLF5	chr13	46	9
HPV16	SEMA5A	chr5	5	LINC00392	chr13	50	9
HPV16	SEMA5A	chr5	5	LINC00708	chr10	7	10
HPV16	SEMA5A	chr5	5	LINC01550	chr14	3	9
HPV16	SEMA5A	chr5	5	LINC02090	chr17	4	10
HPV16	SEMA5A	chr5	5	LOC101928663	chr6	5	10
HPV16	SEMA5A	chr5	5	LOC102725080	chr8	3	10
HPV16	SEMA5A	chr5	5	LOC105376398	chr10	7	10
HPV16	SEMA5A	chr5	5	MBD5	chr2	4	10
HPV16	SEMA5A	chr5	5	MDGA2	chr14	8	8
HPV16	SEMA5A	chr5	5	MIR4418	chr1	3	9
HPV16	SEMA5A	chr5	5	MKX-AS1	chr10	5	10
HPV16	SEMA5A	chr5	5	MPRIP	chr17	6	10
HPV16	SEMA5A	chr5	5	NCKAP5	chr2	12	8
HPV16	SEMA5A	chr5	5	NRG1	chr8	7	10
HPV16	SEMA5A	chr5	5	PLCG2	chr16	1	10
HPV16	SEMA5A	chr5	5	RGS6	chr14	5	10
HPV16	SEMA5A	chr5	5	RIMS1	chr6	4	8
HPV16	SEMA5A	chr5	5	RPL32P3	chr3	6	10
HPV16	SEMA5A	chr5	5	SGCZ	chr8	5	10
HPV16	SEMA5A	chr5	5	SLC35F1	chr6	4	10
HPV16	SEMA5A	chr5	5	SLC38A4	chr12	6	9
HPV16	SEMA5A	chr5	5	SUPT20HL1	chr23	3	10
HPV16	SEMA5A	chr5	5	SUPT20HL2	chr23	3	10
HPV16	SEMA5A	chr5	5	USP4	chr3	2	9
HPV16	SEMA5A	chr5	5	VMP1	chr17	6	8
HPV16	SEMA5A	chr5	5	WNT4	chr1	3	9
HPV16	SEMA5A	chr5	5	ZC3H12B	chr23	16	9
HPV16	SEMA5A	chr5	5	ZC4H2	chr23	16	9
HPV16	SGCZ	chr8	5	AMIGO2	chr12	6	9
HPV16	SGCZ	chr8	5	ANKH	chr5	3	9
HPV16	SGCZ	chr8	5	ARFGAP2	chr11	5	10
HPV16	SGCZ	chr8	5	ARMC4	chr10	5	10
HPV16	SGCZ	chr8	5	C17orf102	chr17	3	10
HPV16	SGCZ	chr8	5	CASC11	chr8	48	8
HPV16	SGCZ	chr8	5	CASC21	chr8	24	9
HPV16	SGCZ	chr8	5	CASC8	chr8	70	9
HPV16	SGCZ	chr8	5	CCL1	chr17	3	10
HPV16	SGCZ	chr8	5	DLGAP1	chr18	4	10
HPV16	SGCZ	chr8	5	ERBB2	chr17	49	10
HPV16	SGCZ	chr8	5	FAM8A1	chr6	3	10
HPV16	SGCZ	chr8	5	FAT3	chr11	4	10
HPV16	SGCZ	chr8	5	FHIT	chr3	23	10
HPV16	SGCZ	chr8	5	H1FX-AS1	chr3	6	10
HPV16	SGCZ	chr8	5	HTR1A	chr5	7	10
HPV16	SGCZ	chr8	5	IFT74	chr9	2	9
HPV16	SGCZ	chr8	5	KCNJ6	chr21	3	10
HPV16	SGCZ	chr8	5	KLF5	chr13	46	9
HPV16	SGCZ	chr8	5	LINC00392	chr13	50	9
HPV16	SGCZ	chr8	5	LINC00708	chr10	7	10
HPV16	SGCZ	chr8	5	LINC01550	chr14	3	10
HPV16	SGCZ	chr8	5	LINC02090	chr17	4	10
HPV16	SGCZ	chr8	5	LOC101928663	chr6	5	10
HPV16	SGCZ	chr8	5	LOC102725080	chr8	3	11
HPV16	SGCZ	chr8	5	LOC105376398	chr10	7	10
HPV16	SGCZ	chr8	5	MBD5	chr2	4	10
HPV16	SGCZ	chr8	5	MDGA2	chr14	8	8
HPV16	SGCZ	chr8	5	MIR4418	chr1	3	9
HPV16	SGCZ	chr8	5	MKX-AS1	chr10	5	10
HPV16	SGCZ	chr8	5	MPRIP	chr17	6	10
HPV16	SGCZ	chr8	5	NCKAP5	chr2	12	8
HPV16	SGCZ	chr8	5	NRG1	chr8	7	10
HPV16	SGCZ	chr8	5	PLCG2	chr16	1	10
HPV16	SGCZ	chr8	5	RGS6	chr14	5	10
HPV16	SGCZ	chr8	5	RIMS1	chr6	4	8
HPV16	SGCZ	chr8	5	RPL32P3	chr3	6	10
HPV16	SGCZ	chr8	5	SEMA5A	chr5	5	10
HPV16	SGCZ	chr8	5	SLC35F1	chr6	4	10
HPV16	SGCZ	chr8	5	SLC38A4	chr12	6	9
HPV16	SGCZ	chr8	5	SUPT20HL1	chr23	3	10
HPV16	SGCZ	chr8	5	SUPT20HL2	chr23	3	10
HPV16	SGCZ	chr8	5	USP4	chr3	2	9
HPV16	SGCZ	chr8	5	VMP1	chr17	6	8
HPV16	SGCZ	chr8	5	WNT4	chr1	3	9
HPV16	SGCZ	chr8	5	ZC3H12B	chr23	16	9
HPV16	SGCZ	chr8	5	ZC4H2	chr23	16	9
HPV16	SLC35F1	chr6	4	AMIGO2	chr12	6	9
HPV16	SLC35F1	chr6	4	ANKH	chr5	3	9
HPV16	SLC35F1	chr6	4	ARFGAP2	chr11	5	10
HPV16	SLC35F1	chr6	4	ARMC4	chr10	5	10
HPV16	SLC35F1	chr6	4	C17orf102	chr17	3	10
HPV16	SLC35F1	chr6	4	CASC11	chr8	48	8
HPV16	SLC35F1	chr6	4	CASC21	chr8	24	9
HPV16	SLC35F1	chr6	4	CASC8	chr8	70	9
HPV16	SLC35F1	chr6	4	CCL1	chr17	3	10
HPV16	SLC35F1	chr6	4	DLGAP1	chr18	4	10
HPV16	SLC35F1	chr6	4	ERBB2	chr17	49	10
HPV16	SLC35F1	chr6	4	FAM8A1	chr6	3	10
HPV16	SLC35F1	chr6	4	FAT3	chr11	4	10
HPV16	SLC35F1	chr6	4	FHIT	chr3	23	10
HPV16	SLC35F1	chr6	4	H1FX-AS1	chr3	6	10
HPV16	SLC35F1	chr6	4	HTR1A	chr5	7	10
HPV16	SLC35F1	chr6	4	IFT74	chr9	2	9
HPV16	SLC35F1	chr6	4	KCNJ6	chr21	3	10
HPV16	SLC35F1	chr6	4	KLF5	chr13	46	9
HPV16	SLC35F1	chr6	4	LINC00392	chr13	50	9
HPV16	SLC35F1	chr6	4	LINC00708	chr10	7	10
HPV16	SLC35F1	chr6	4	LINC01550	chr14	3	9
HPV16	SLC35F1	chr6	4	LINC02090	chr17	4	10
HPV16	SLC35F1	chr6	4	LOC101928663	chr6	5	10
HPV16	SLC35F1	chr6	4	LOC102725080	chr8	3	10
HPV16	SLC35F1	chr6	4	LOC105376398	chr10	7	10
HPV16	SLC35F1	chr6	4	MBD5	chr2	4	10
HPV16	SLC35F1	chr6	4	MDGA2	chr14	8	8
HPV16	SLC35F1	chr6	4	MIR4418	chr1	3	9
HPV16	SLC35F1	chr6	4	MKX-AS1	chr10	5	10
HPV16	SLC35F1	chr6	4	MPRIP	chr17	6	10
HPV16	SLC35F1	chr6	4	NCKAP5	chr2	12	8
HPV16	SLC35F1	chr6	4	NRG1	chr8	7	10
HPV16	SLC35F1	chr6	4	PLCG2	chr16	1	10
HPV16	SLC35F1	chr6	4	RGS6	chr14	5	10
HPV16	SLC35F1	chr6	4	RIMS1	chr6	4	8
HPV16	SLC35F1	chr6	4	RPL32P3	chr3	6	10
HPV16	SLC35F1	chr6	4	SEMA5A	chr5	5	10
HPV16	SLC35F1	chr6	4	SGCZ	chr8	5	10
HPV16	SLC35F1	chr6	4	SLC38A4	chr12	6	9
HPV16	SLC35F1	chr6	4	SUPT20HL1	chr23	3	10
HPV16	SLC35F1	chr6	4	SUPT20HL2	chr23	3	10
HPV16	SLC35F1	chr6	4	USP4	chr3	2	9
HPV16	SLC35F1	chr6	4	VMP1	chr17	6	8
HPV16	SLC35F1	chr6	4	WNT4	chr1	3	9
HPV16	SLC35F1	chr6	4	ZC3H12B	chr23	16	9
HPV16	SLC35F1	chr6	4	ZC4H2	chr23	16	9
HPV16	SLC38A4	chr12	6	AMIGO2	chr12	6	10
HPV16	SLC38A4	chr12	6	ANKH	chr5	3	9
HPV16	SLC38A4	chr12	6	ARFGAP2	chr11	5	9
HPV16	SLC38A4	chr12	6	ARMC4	chr10	5	9
HPV16	SLC38A4	chr12	6	C17orf102	chr17	3	9
HPV16	SLC38A4	chr12	6	CASC11	chr8	48	7
HPV16	SLC38A4	chr12	6	CASC21	chr8	24	9
HPV16	SLC38A4	chr12	6	CASC8	chr8	70	9
HPV16	SLC38A4	chr12	6	CCL1	chr17	3	9
HPV16	SLC38A4	chr12	6	DLGAP1	chr18	4	10
HPV16	SLC38A4	chr12	6	ERBB2	chr17	49	10
HPV16	SLC38A4	chr12	6	FAM8A1	chr6	3	9
HPV16	SLC38A4	chr12	6	FAT3	chr11	4	9
HPV16	SLC38A4	chr12	6	FHIT	chr3	23	10
HPV16	SLC38A4	chr12	6	H1FX-AS1	chr3	6	9
HPV16	SLC38A4	chr12	6	HTR1A	chr5	7	9
HPV16	SLC38A4	chr12	6	IFT74	chr9	2	9
HPV16	SLC38A4	chr12	6	KCNJ6	chr21	3	9
HPV16	SLC38A4	chr12	6	KLF5	chr13	46	9
HPV16	SLC38A4	chr12	6	LINC00392	chr13	50	9
HPV16	SLC38A4	chr12	6	LINC00708	chr10	7	9
HPV16	SLC38A4	chr12	6	LINC01550	chr14	3	8
HPV16	SLC38A4	chr12	6	LINC02090	chr17	4	9
HPV16	SLC38A4	chr12	6	LOC101928663	chr6	5	10
HPV16	SLC38A4	chr12	6	LOC102725080	chr8	3	9
HPV16	SLC38A4	chr12	6	LOC105376398	chr10	7	9
HPV16	SLC38A4	chr12	6	MBD5	chr2	4	10
HPV16	SLC38A4	chr12	6	MDGA2	chr14	8	9
HPV16	SLC38A4	chr12	6	MIR4418	chr1	3	9
HPV16	SLC38A4	chr12	6	MKX-AS1	chr10	5	9
HPV16	SLC38A4	chr12	6	MPRIP	chr17	6	9
HPV16	SLC38A4	chr12	6	NCKAP5	chr2	12	8
HPV16	SLC38A4	chr12	6	NRG1	chr8	7	9
HPV16	SLC38A4	chr12	6	PLCG2	chr16	1	10
HPV16	SLC38A4	chr12	6	RGS6	chr14	5	9
HPV16	SLC38A4	chr12	6	RIMS1	chr6	4	8
HPV16	SLC38A4	chr12	6	RPL32P3	chr3	6	9
HPV16	SLC38A4	chr12	6	SEMA5A	chr5	5	9
HPV16	SLC38A4	chr12	6	SGCZ	chr8	5	9
HPV16	SLC38A4	chr12	6	SLC35F1	chr6	4	9
HPV16	SLC38A4	chr12	6	SUPT20HL1	chr23	3	10
HPV16	SLC38A4	chr12	6	SUPT20HL2	chr23	3	10
HPV16	SLC38A4	chr12	6	USP4	chr3	2	9
HPV16	SLC38A4	chr12	6	VMP1	chr17	6	9
HPV16	SLC38A4	chr12	6	WNT4	chr1	3	9
HPV16	SLC38A4	chr12	6	ZC3H12B	chr23	16	9
HPV16	SLC38A4	chr12	6	ZC4H2	chr23	16	9
HPV16	SUPT20HL1	chr23	3	AMIGO2	chr12	6	10
HPV16	SUPT20HL1	chr23	3	ANKH	chr5	3	10
HPV16	SUPT20HL1	chr23	3	ARFGAP2	chr11	5	10
HPV16	SUPT20HL1	chr23	3	ARMC4	chr10	5	10
HPV16	SUPT20HL1	chr23	3	C17orf102	chr17	3	10
HPV16	SUPT20HL1	chr23	3	CASC11	chr8	48	8
HPV16	SUPT20HL1	chr23	3	CASC21	chr8	24	10
HPV16	SUPT20HL1	chr23	3	CASC8	chr8	70	10
HPV16	SUPT20HL1	chr23	3	CCL1	chr17	3	10
HPV16	SUPT20HL1	chr23	3	DLGAP1	chr18	4	11
HPV16	SUPT20HL1	chr23	3	ERBB2	chr17	49	11
HPV16	SUPT20HL1	chr23	3	FAM8A1	chr6	3	10
HPV16	SUPT20HL1	chr23	3	FAT3	chr11	4	10
HPV16	SUPT20HL1	chr23	3	FHIT	chr3	23	11
HPV16	SUPT20HL1	chr23	3	H1FX-AS1	chr3	6	10
HPV16	SUPT20HL1	chr23	3	HTR1A	chr5	7	10
HPV16	SUPT20HL1	chr23	3	IFT74	chr9	2	10
HPV16	SUPT20HL1	chr23	3	KCNJ6	chr21	3	10
HPV16	SUPT20HL1	chr23	3	KLF5	chr13	46	10
HPV16	SUPT20HL1	chr23	3	LINC00392	chr13	50	10
HPV16	SUPT20HL1	chr23	3	LINC00708	chr10	7	10
HPV16	SUPT20HL1	chr23	3	LINC01550	chr14	3	9
HPV16	SUPT20HL1	chr23	3	LINC02090	chr17	4	10
HPV16	SUPT20HL1	chr23	3	LOC101928663	chr6	5	11
HPV16	SUPT20HL1	chr23	3	LOC102725080	chr8	3	10
HPV16	SUPT20HL1	chr23	3	LOC105376398	chr10	7	10
HPV16	SUPT20HL1	chr23	3	MBD5	chr2	4	11
HPV16	SUPT20HL1	chr23	3	MDGA2	chr14	8	9
HPV16	SUPT20HL1	chr23	3	MIR4418	chr1	3	10
HPV16	SUPT20HL1	chr23	3	MKX-AS1	chr10	5	10
HPV16	SUPT20HL1	chr23	3	MPRIP	chr17	6	10
HPV16	SUPT20HL1	chr23	3	NCKAP5	chr2	12	9
HPV16	SUPT20HL1	chr23	3	NRG1	chr8	7	10
HPV16	SUPT20HL1	chr23	3	PLCG2	chr16	1	11
HPV16	SUPT20HL1	chr23	3	RGS6	chr14	5	10
HPV16	SUPT20HL1	chr23	3	RIMS1	chr6	4	9
HPV16	SUPT20HL1	chr23	3	RPL32P3	chr3	6	10
HPV16	SUPT20HL1	chr23	3	SEMA5A	chr5	5	10
HPV16	SUPT20HL1	chr23	3	SGCZ	chr8	5	10
HPV16	SUPT20HL1	chr23	3	SLC35F1	chr6	4	10
HPV16	SUPT20HL1	chr23	3	SLC38A4	chr12	6	10
HPV16	SUPT20HL1	chr23	3	SUPT20HL2	chr23	3	11
HPV16	SUPT20HL1	chr23	3	USP4	chr3	2	10
HPV16	SUPT20HL1	chr23	3	VMP1	chr17	6	9
HPV16	SUPT20HL1	chr23	3	WNT4	chr1	3	10
HPV16	SUPT20HL1	chr23	3	ZC3H12B	chr23	16	10
HPV16	SUPT20HL1	chr23	3	ZC4H2	chr23	16	10
HPV16	SUPT20HL2	chr23	3	AMIGO2	chr12	6	10
HPV16	SUPT20HL2	chr23	3	ANKH	chr5	3	10
HPV16	SUPT20HL2	chr23	3	ARFGAP2	chr11	5	10
HPV16	SUPT20HL2	chr23	3	ARMC4	chr10	5	10
HPV16	SUPT20HL2	chr23	3	C17orf102	chr17	3	10
HPV16	SUPT20HL2	chr23	3	CASC11	chr8	48	8
HPV16	SUPT20HL2	chr23	3	CASC21	chr8	24	10
HPV16	SUPT20HL2	chr23	3	CASC8	chr8	70	10
HPV16	SUPT20HL2	chr23	3	CCL1	chr17	3	10
HPV16	SUPT20HL2	chr23	3	DLGAP1	chr18	4	11
HPV16	SUPT20HL2	chr23	3	ERBB2	chr17	49	11
HPV16	SUPT20HL2	chr23	3	FAM8A1	chr6	3	10
HPV16	SUPT20HL2	chr23	3	FAT3	chr11	4	10
HPV16	SUPT20HL2	chr23	3	FHIT	chr3	23	11
HPV16	SUPT20HL2	chr23	3	H1FX-AS1	chr3	6	10
HPV16	SUPT20HL2	chr23	3	HTR1A	chr5	7	10
HPV16	SUPT20HL2	chr23	3	IFT74	chr9	2	10
HPV16	SUPT20HL2	chr23	3	KCNJ6	chr21	3	10
HPV16	SUPT20HL2	chr23	3	KLF5	chr13	46	10
HPV16	SUPT20HL2	chr23	3	LINC00392	chr13	50	10
HPV16	SUPT20HL2	chr23	3	LINC00708	chr10	7	10
HPV16	SUPT20HL2	chr23	3	LINC01550	chr14	3	9
[truncated: 260 more rows]
