# Supplementary material for: VIS Atlas: A Database of Virus Integration Sites in Human Genome from NGS Data to Explore Integration Patterns
Source: Genomics Proteomics Bioinformatics. 2023 Feb 16;21(2):300–10. doi: 10.1016/j.gpb.2023.02.005 (PMC10626058; doi:10.1016/j.gpb.2023.02.005)
Supplement: Supplementary Table S3 — Co-occurrence relationship of high-frequency integration genes for Type C genotype with the criteria of soft-clip read ≥ 3 and integrated samples ≥ 3 [file mmc4.xlsx]

## Sheet: HBV TypeC NGS soft-clip reads≥3
Table S3 Co-occurrence relationship of high-frequency integration genes for Type C genotype with the criteria of soft-clip read ≥ 3 and integrated samples ≥ 3
HBV genotype	Integration gene	Chromosome	Unique integration times	Integration gene	Chromosome	Unique integration times	Co-occurrence times
Type C	ABCD3	chr1	3	ARHGAP29	chr1	3	3
Type C	ADAMTS18	chr16	3	NUDT7	chr16	3	3
Type C	ANKRD26P1	chr16	17	CCNYL3	chr16	12	6
Type C	ANKRD26P1	chr16	17	TERT	chr5	120	3
Type C	ARHGAP29	chr1	3	ABCD3	chr1	3	3
Type C	ASIP	chr20	2	EIF2S2	chr20	2	3
Type C	C19orf12	chr19	4	CCNE1	chr19	18	3
Type C	CCND1	chr11	8	FGF3	chr11	9	3
Type C	CCND1	chr11	8	LINC01488	chr11	3	5
Type C	CCND1	chr11	8	LINC02753	chr11	7	3
Type C	CCND1	chr11	8	LTO1	chr11	5	5
Type C	CCND1	chr11	8	TERT	chr5	120	3
Type C	CCNE1	chr19	18	C19orf12	chr19	4	3
Type C	CCNE1	chr19	18	TERT	chr5	120	3
Type C	CCNE1	chr19	18	URI1	chr19	3	5
Type C	CCNE1	chr19	18	ZNF536	chr19	3	5
Type C	CCNYL3	chr16	12	ANKRD26P1	chr16	17	6
Type C	CDH6	chr5	5	TERT	chr5	120	4
Type C	CLPTM1L	chr5	3	MIR4457	chr5	36	4
Type C	CSMD1	chr8	5	TERT	chr5	120	3
Type C	CWH43	chr4	6	TERT	chr5	120	3
Type C	CXXC4	chr4	2	TACR3	chr4	2	3
Type C	EIF2S2	chr20	2	ASIP	chr20	2	3
Type C	FAM230C	chr13	3	LINC00417	chr13	3	3
Type C	FAM9B	chr23	4	TBL1X	chr23	4	4
Type C	FASLG	chr1	3	TNFSF18	chr1	3	3
Type C	FGF3	chr11	9	CCND1	chr11	8	3
Type C	FGF3	chr11	9	FGF4	chr11	6	3
Type C	FGF3	chr11	9	LINC02753	chr11	7	5
Type C	FGF3	chr11	9	LTO1	chr11	5	4
Type C	FGF3	chr11	9	PPFIA1	chr11	3	3
Type C	FGF4	chr11	6	FGF3	chr11	9	3
Type C	FGF4	chr11	6	LINC02753	chr11	7	3
Type C	FGF4	chr11	6	LTO1	chr11	5	3
Type C	FZD1	chr7	4	MTERF1	chr7	2	5
Type C	GDNF-AS1	chr5	3	LINC02110	chr5	4	3
Type C	GYPA	chr4	3	HHIP-AS1	chr4	3	3
Type C	HHIP-AS1	chr4	3	GYPA	chr4	3	3
Type C	KCNJ18	chr17	7	UBBP4	chr17	6	5
Type C	LINC00358	chr13	3	LINC02339	chr13	1	3
Type C	LINC00417	chr13	3	FAM230C	chr13	3	3
Type C	LINC00607	chr2	4	LOC102724849	chr2	4	3
Type C	LINC00824	chr8	2	LINC00976	chr8	2	3
Type C	LINC00976	chr8	2	LINC00824	chr8	2	3
Type C	LINC01254	chr18	2	VAPA	chr18	2	3
Type C	LINC01445	chr7	4	LINC01446	chr7	4	3
Type C	LINC01446	chr7	4	LINC01445	chr7	4	3
Type C	LINC01488	chr11	3	CCND1	chr11	8	5
Type C	LINC01986	chr3	4	TERT	chr5	120	3
Type C	LINC02032	chr3	3	LOC440982	chr3	2	3
Type C	LINC02032	chr3	3	TERT	chr5	120	3
Type C	LINC02110	chr5	4	GDNF-AS1	chr5	3	3
Type C	LINC02192	chr16	2	PHKB	chr16	2	3
Type C	LINC02270	chr4	4	MIR12113	chr4	3	3
Type C	LINC02339	chr13	1	LINC00358	chr13	3	3
Type C	LINC02645	chr10	3	LOC101927824	chr10	3	3
Type C	LINC02676	chr10	4	LOC105376398	chr10	4	4
Type C	LINC02753	chr11	7	CCND1	chr11	8	3
Type C	LINC02753	chr11	7	FGF3	chr11	9	5
Type C	LINC02753	chr11	7	FGF4	chr11	6	3
Type C	LINC02753	chr11	7	LTO1	chr11	5	4
Type C	LINC02753	chr11	7	PPFIA1	chr11	3	3
Type C	LMAN1	chr18	2	PXDNL	chr8	3	3
Type C	LOC100507464	chr8	3	PPDPFL	chr8	3	3
Type C	LOC100507464	chr8	3	TERT	chr5	120	3
Type C	LOC100996325	chr5	3	MIR4456	chr5	3	3
Type C	LOC101927824	chr10	3	LINC02645	chr10	3	3
Type C	LOC101927915	chr8	1	LOC401478	chr8	1	5
Type C	LOC102724265	chr11	4	LTO1	chr11	5	3
Type C	LOC102724265	chr11	4	MYEOV	chr11	4	4
Type C	LOC102724849	chr2	4	LINC00607	chr2	4	3
Type C	LOC105376398	chr10	4	LINC02676	chr10	4	4
Type C	LOC105379511	chr21	5	TEKT4P2	chr21	5	3
Type C	LOC338694	chr11	1	MYEOV	chr11	4	4
Type C	LOC401478	chr8	1	LOC101927915	chr8	1	5
Type C	LOC440982	chr3	2	LINC02032	chr3	3	3
Type C	LOC440982	chr3	2	TERT	chr5	120	3
Type C	LRATD2	chr8	5	PCAT1	chr8	4	3
Type C	LSP1P5	chr1	6	TERT	chr5	120	3
Type C	LTO1	chr11	5	CCND1	chr11	8	5
Type C	LTO1	chr11	5	FGF3	chr11	9	4
Type C	LTO1	chr11	5	FGF4	chr11	6	3
Type C	LTO1	chr11	5	LINC02753	chr11	7	4
Type C	LTO1	chr11	5	LOC102724265	chr11	4	3
Type C	LTO1	chr11	5	PPFIA1	chr11	3	3
Type C	MIR12113	chr4	3	LINC02270	chr4	4	3
Type C	MIR3648-1	chr21	3	RNA45SN5	chr21	6	3
Type C	MIR4456	chr5	3	LOC100996325	chr5	3	3
Type C	MIR4457	chr5	36	CLPTM1L	chr5	3	4
Type C	MIR4457	chr5	36	TERT	chr5	120	28
Type C	MIR548AG1	chr4	6	TERT	chr5	120	3
Type C	MTERF1	chr7	2	FZD1	chr7	4	5
Type C	MYEOV	chr11	4	LOC102724265	chr11	4	4
Type C	MYEOV	chr11	4	LOC338694	chr11	1	4
Type C	NDN	chr15	3	PWRN4	chr15	4	3
Type C	NUDT7	chr16	3	ADAMTS18	chr16	3	3
Type C	PCAT1	chr8	4	LRATD2	chr8	5	3
Type C	PENK	chr8	1	SDR16C6P	chr8	2	3
Type C	PHKB	chr16	2	LINC02192	chr16	2	3
Type C	PKIA	chr8	3	TERT	chr5	120	3
Type C	PKP2	chr12	5	SYT10	chr12	6	3
Type C	PLEKHG4B	chr5	6	TERT	chr5	120	3
Type C	PPDPFL	chr8	3	LOC100507464	chr8	3	3
Type C	PPDPFL	chr8	3	TERT	chr5	120	3
Type C	PPFIA1	chr11	3	FGF3	chr11	9	3
Type C	PPFIA1	chr11	3	LINC02753	chr11	7	3
Type C	PPFIA1	chr11	3	LTO1	chr11	5	3
Type C	PWRN4	chr15	4	NDN	chr15	3	3
Type C	PXDNL	chr8	3	LMAN1	chr18	2	3
Type C	RNA45SN5	chr21	6	MIR3648-1	chr21	3	3
Type C	SDR16C6P	chr8	2	PENK	chr8	1	3
Type C	SPATA31D1	chr9	2	TERT	chr5	120	3
Type C	SPRED2	chr2	4	TERT	chr5	120	3
Type C	SPRY3	chr24	7	TERT	chr5	120	3
Type C	SYT10	chr12	6	PKP2	chr12	5	3
Type C	TACR3	chr4	2	CXXC4	chr4	2	3
Type C	TBL1X	chr23	4	FAM9B	chr23	4	4
Type C	TEKT4P2	chr21	5	LOC105379511	chr21	5	3
Type C	TERT	chr5	120	ANKRD26P1	chr16	17	3
Type C	TERT	chr5	120	CCND1	chr11	8	3
Type C	TERT	chr5	120	CCNE1	chr19	18	3
Type C	TERT	chr5	120	CDH6	chr5	5	4
Type C	TERT	chr5	120	CSMD1	chr8	5	3
Type C	TERT	chr5	120	CWH43	chr4	6	3
Type C	TERT	chr5	120	LINC01986	chr3	4	3
Type C	TERT	chr5	120	LINC02032	chr3	3	3
Type C	TERT	chr5	120	LOC100507464	chr8	3	3
Type C	TERT	chr5	120	LOC440982	chr3	2	3
Type C	TERT	chr5	120	LSP1P5	chr1	6	3
Type C	TERT	chr5	120	MIR4457	chr5	36	28
Type C	TERT	chr5	120	MIR548AG1	chr4	6	3
Type C	TERT	chr5	120	PKIA	chr8	3	3
Type C	TERT	chr5	120	PLEKHG4B	chr5	6	3
Type C	TERT	chr5	120	PPDPFL	chr8	3	3
Type C	TERT	chr5	120	SPATA31D1	chr9	2	3
Type C	TERT	chr5	120	SPRED2	chr2	4	3
Type C	TERT	chr5	120	SPRY3	chr24	7	3
Type C	TNFSF18	chr1	3	FASLG	chr1	3	3
Type C	UBBP4	chr17	6	KCNJ18	chr17	7	5
Type C	URI1	chr19	3	CCNE1	chr19	18	5
Type C	URI1	chr19	3	ZNF536	chr19	3	5
Type C	VAPA	chr18	2	LINC01254	chr18	2	3
Type C	ZNF536	chr19	3	CCNE1	chr19	18	5
Type C	ZNF536	chr19	3	URI1	chr19	3	5
