# Supplementary material for: VIS Atlas: A Database of Virus Integration Sites in Human Genome from NGS Data to Explore Integration Patterns
Source: Genomics Proteomics Bioinformatics. 2023 Feb 16;21(2):300–10. doi: 10.1016/j.gpb.2023.02.005 (PMC10626058; doi:10.1016/j.gpb.2023.02.005)
Supplement: Supplementary Table S4 — Co-occurrence relationship of high-frequency integration genes for Type 1 genotype with the criteria of soft-clip read ≥ 3 [file mmc5.xlsx]

## Sheet: HPV16 NGS soft-clip reads≥2
Tab1. Co-occurrence relationship of high-frequency integration genes for HPV16 genotype with the criteria of soft-clip read ≥2 and integrated samples ≥15
HPV genotype	Integration gene	Chromosome	Integrated samples	Unique integration times	Integration gene	Chromosome	Integrated samples	Unique integration times	Co-occurrence times
HPV16	ANKRD26P1	chr16	16	23	CDH13	chr16	15	14	3
HPV16	ANKRD26P1	chr16	16	23	FHIT	chr3	44	40	4
HPV16	ANKRD26P1	chr16	16	23	LRP1B	chr2	25	35	3
HPV16	ANKRD26P1	chr16	16	23	NCKAP5	chr2	16	23	3
HPV16	ANKRD26P1	chr16	16	23	PROS1	chr3	25	51	3
HPV16	ANKRD26P1	chr16	16	23	STS	chrX	15	12	5
HPV16	ANKRD26P1	chr16	16	23	ZNF804B	chr7	17	15	4
HPV16	CASC11	chr8	22	75	CASC21	chr8	25	27	12
HPV16	CASC11	chr8	22	75	CASC8	chr8	39	99	19
HPV16	CASC11	chr8	22	75	CDH13	chr16	15	14	8
HPV16	CASC11	chr8	22	75	DLGAP1	chr18	16	10	11
HPV16	CASC11	chr8	22	75	ERBB2	chr17	21	59	12
HPV16	CASC11	chr8	22	75	FHIT	chr3	44	40	12
HPV16	CASC11	chr8	22	75	KLF5	chr13	48	54	10
HPV16	CASC11	chr8	22	75	LINC00392	chr13	48	56	10
HPV16	CASC11	chr8	22	75	LINC01550	chr14	15	6	11
HPV16	CASC11	chr8	22	75	MDGA2	chr14	15	12	10
HPV16	CASC11	chr8	22	75	NCKAP5	chr2	16	23	11
HPV16	CASC11	chr8	22	75	NRG1	chr8	15	13	11
HPV16	CASC11	chr8	22	75	PDE4D	chr5	18	18	11
HPV16	CASC11	chr8	22	75	PVT1	chr8	19	90	4
HPV16	CASC11	chr8	22	75	SMARCA2	chr9	15	15	11
HPV16	CASC11	chr8	22	75	STS	chrX	15	12	7
HPV16	CASC11	chr8	22	75	VMP1	chr17	16	8	11
HPV16	CASC11	chr8	22	75	ZC3H12B	chrX	15	19	11
HPV16	CASC11	chr8	22	75	ZC4H2	chrX	17	21	11
HPV16	CASC11	chr8	22	75	ZNF804B	chr7	17	15	9
HPV16	CASC21	chr8	25	27	CASC11	chr8	22	75	12
HPV16	CASC21	chr8	25	27	CASC8	chr8	39	99	25
HPV16	CASC21	chr8	25	27	CDH13	chr16	15	14	8
HPV16	CASC21	chr8	25	27	DLGAP1	chr18	16	10	11
HPV16	CASC21	chr8	25	27	ERBB2	chr17	21	59	11
HPV16	CASC21	chr8	25	27	FHIT	chr3	44	40	11
HPV16	CASC21	chr8	25	27	KLF5	chr13	48	54	11
HPV16	CASC21	chr8	25	27	LINC00392	chr13	48	56	11
HPV16	CASC21	chr8	25	27	LINC01550	chr14	15	6	11
HPV16	CASC21	chr8	25	27	MDGA2	chr14	15	12	10
HPV16	CASC21	chr8	25	27	NCKAP5	chr2	16	23	11
HPV16	CASC21	chr8	25	27	NRG1	chr8	15	13	11
HPV16	CASC21	chr8	25	27	PDE4D	chr5	18	18	11
HPV16	CASC21	chr8	25	27	SMARCA2	chr9	15	15	11
HPV16	CASC21	chr8	25	27	STS	chrX	15	12	7
HPV16	CASC21	chr8	25	27	VMP1	chr17	16	8	11
HPV16	CASC21	chr8	25	27	ZC3H12B	chrX	15	19	11
HPV16	CASC21	chr8	25	27	ZC4H2	chrX	17	21	11
HPV16	CASC21	chr8	25	27	ZNF804B	chr7	17	15	10
HPV16	CASC8	chr8	39	99	CASC11	chr8	22	75	19
HPV16	CASC8	chr8	39	99	CASC21	chr8	25	27	25
HPV16	CASC8	chr8	39	99	CDH13	chr16	15	14	8
HPV16	CASC8	chr8	39	99	DLGAP1	chr18	16	10	11
HPV16	CASC8	chr8	39	99	ERBB2	chr17	21	59	12
HPV16	CASC8	chr8	39	99	FHIT	chr3	44	40	11
HPV16	CASC8	chr8	39	99	KLF5	chr13	48	54	12
HPV16	CASC8	chr8	39	99	LINC00392	chr13	48	56	12
HPV16	CASC8	chr8	39	99	LINC01550	chr14	15	6	11
HPV16	CASC8	chr8	39	99	MDGA2	chr14	15	12	10
HPV16	CASC8	chr8	39	99	NCKAP5	chr2	16	23	11
HPV16	CASC8	chr8	39	99	NRG1	chr8	15	13	11
HPV16	CASC8	chr8	39	99	PDE4D	chr5	18	18	11
HPV16	CASC8	chr8	39	99	SMARCA2	chr9	15	15	11
HPV16	CASC8	chr8	39	99	STS	chrX	15	12	7
HPV16	CASC8	chr8	39	99	VMP1	chr17	16	8	11
HPV16	CASC8	chr8	39	99	ZC3H12B	chrX	15	19	11
HPV16	CASC8	chr8	39	99	ZC4H2	chrX	17	21	11
HPV16	CASC8	chr8	39	99	ZNF804B	chr7	17	15	10
HPV16	CDH13	chr16	15	14	ANKRD26P1	chr16	16	23	3
HPV16	CDH13	chr16	15	14	CASC11	chr8	22	75	8
HPV16	CDH13	chr16	15	14	CASC21	chr8	25	27	8
HPV16	CDH13	chr16	15	14	CASC8	chr8	39	99	8
HPV16	CDH13	chr16	15	14	DLGAP1	chr18	16	10	9
HPV16	CDH13	chr16	15	14	ERBB2	chr17	21	59	9
HPV16	CDH13	chr16	15	14	FHIT	chr3	44	40	9
HPV16	CDH13	chr16	15	14	KLF5	chr13	48	54	8
HPV16	CDH13	chr16	15	14	LINC00392	chr13	48	56	8
HPV16	CDH13	chr16	15	14	LINC01550	chr14	15	6	8
HPV16	CDH13	chr16	15	14	MDGA2	chr14	15	12	7
HPV16	CDH13	chr16	15	14	NCKAP5	chr2	16	23	10
HPV16	CDH13	chr16	15	14	NRG1	chr8	15	13	8
HPV16	CDH13	chr16	15	14	PDE4D	chr5	18	18	8
HPV16	CDH13	chr16	15	14	RAD51B	chr14	20	17	5
HPV16	CDH13	chr16	15	14	SMARCA2	chr9	15	15	8
HPV16	CDH13	chr16	15	14	STS	chrX	15	12	7
HPV16	CDH13	chr16	15	14	VMP1	chr17	16	8	9
HPV16	CDH13	chr16	15	14	ZC3H12B	chrX	15	19	9
HPV16	CDH13	chr16	15	14	ZC4H2	chrX	17	21	9
HPV16	CDH13	chr16	15	14	ZNF804B	chr7	17	15	8
HPV16	DLGAP1	chr18	16	10	CASC11	chr8	22	75	11
HPV16	DLGAP1	chr18	16	10	CASC21	chr8	25	27	11
HPV16	DLGAP1	chr18	16	10	CASC8	chr8	39	99	11
HPV16	DLGAP1	chr18	16	10	CDH13	chr16	15	14	9
HPV16	DLGAP1	chr18	16	10	ERBB2	chr17	21	59	11
HPV16	DLGAP1	chr18	16	10	FHIT	chr3	44	40	13
HPV16	DLGAP1	chr18	16	10	KLF5	chr13	48	54	10
HPV16	DLGAP1	chr18	16	10	LINC00392	chr13	48	56	10
HPV16	DLGAP1	chr18	16	10	LINC01550	chr14	15	6	11
HPV16	DLGAP1	chr18	16	10	MDGA2	chr14	15	12	10
HPV16	DLGAP1	chr18	16	10	NCKAP5	chr2	16	23	13
HPV16	DLGAP1	chr18	16	10	NRG1	chr8	15	13	13
HPV16	DLGAP1	chr18	16	10	PDE4D	chr5	18	18	12
HPV16	DLGAP1	chr18	16	10	SMARCA2	chr9	15	15	12
HPV16	DLGAP1	chr18	16	10	STS	chrX	15	12	8
HPV16	DLGAP1	chr18	16	10	VMP1	chr17	16	8	11
HPV16	DLGAP1	chr18	16	10	ZC3H12B	chrX	15	19	11
HPV16	DLGAP1	chr18	16	10	ZC4H2	chrX	17	21	11
HPV16	DLGAP1	chr18	16	10	ZNF804B	chr7	17	15	9
HPV16	ERBB2	chr17	21	59	CASC11	chr8	22	75	12
HPV16	ERBB2	chr17	21	59	CASC21	chr8	25	27	11
HPV16	ERBB2	chr17	21	59	CASC8	chr8	39	99	12
HPV16	ERBB2	chr17	21	59	CDH13	chr16	15	14	9
HPV16	ERBB2	chr17	21	59	DLGAP1	chr18	16	10	11
HPV16	ERBB2	chr17	21	59	FHIT	chr3	44	40	12
HPV16	ERBB2	chr17	21	59	KLF5	chr13	48	54	10
HPV16	ERBB2	chr17	21	59	LINC00392	chr13	48	56	10
HPV16	ERBB2	chr17	21	59	LINC01550	chr14	15	6	11
HPV16	ERBB2	chr17	21	59	MDGA2	chr14	15	12	10
HPV16	ERBB2	chr17	21	59	NCKAP5	chr2	16	23	12
HPV16	ERBB2	chr17	21	59	NRG1	chr8	15	13	12
HPV16	ERBB2	chr17	21	59	PDE4D	chr5	18	18	12
HPV16	ERBB2	chr17	21	59	PROS1	chr3	25	51	4
HPV16	ERBB2	chr17	21	59	RAD51B	chr14	20	17	3
HPV16	ERBB2	chr17	21	59	SMARCA2	chr9	15	15	11
HPV16	ERBB2	chr17	21	59	STS	chrX	15	12	8
HPV16	ERBB2	chr17	21	59	VMP1	chr17	16	8	12
HPV16	ERBB2	chr17	21	59	ZC3H12B	chrX	15	19	11
HPV16	ERBB2	chr17	21	59	ZC4H2	chrX	17	21	11
HPV16	ERBB2	chr17	21	59	ZNF804B	chr7	17	15	9
HPV16	FHIT	chr3	44	40	ANKRD26P1	chr16	16	23	4
HPV16	FHIT	chr3	44	40	CASC11	chr8	22	75	12
HPV16	FHIT	chr3	44	40	CASC21	chr8	25	27	11
HPV16	FHIT	chr3	44	40	CASC8	chr8	39	99	11
HPV16	FHIT	chr3	44	40	CDH13	chr16	15	14	9
HPV16	FHIT	chr3	44	40	DLGAP1	chr18	16	10	13
HPV16	FHIT	chr3	44	40	ERBB2	chr17	21	59	12
HPV16	FHIT	chr3	44	40	KLF5	chr13	48	54	12
HPV16	FHIT	chr3	44	40	LINC00392	chr13	48	56	12
HPV16	FHIT	chr3	44	40	LINC01550	chr14	15	6	11
HPV16	FHIT	chr3	44	40	LRP1B	chr2	25	35	3
HPV16	FHIT	chr3	44	40	MDGA2	chr14	15	12	12
HPV16	FHIT	chr3	44	40	NCKAP5	chr2	16	23	14
HPV16	FHIT	chr3	44	40	NRG1	chr8	15	13	12
HPV16	FHIT	chr3	44	40	PDE4D	chr5	18	18	11
HPV16	FHIT	chr3	44	40	PROS1	chr3	25	51	4
HPV16	FHIT	chr3	44	40	RAD51B	chr14	20	17	3
HPV16	FHIT	chr3	44	40	SMARCA2	chr9	15	15	12
HPV16	FHIT	chr3	44	40	STS	chrX	15	12	9
HPV16	FHIT	chr3	44	40	VMP1	chr17	16	8	11
HPV16	FHIT	chr3	44	40	ZC3H12B	chrX	15	19	11
HPV16	FHIT	chr3	44	40	ZC4H2	chrX	17	21	11
HPV16	FHIT	chr3	44	40	ZNF804B	chr7	17	15	10
HPV16	KLF5	chr13	48	54	CASC11	chr8	22	75	10
HPV16	KLF5	chr13	48	54	CASC21	chr8	25	27	11
HPV16	KLF5	chr13	48	54	CASC8	chr8	39	99	12
HPV16	KLF5	chr13	48	54	CDH13	chr16	15	14	8
HPV16	KLF5	chr13	48	54	DLGAP1	chr18	16	10	10
HPV16	KLF5	chr13	48	54	ERBB2	chr17	21	59	10
HPV16	KLF5	chr13	48	54	FHIT	chr3	44	40	12
HPV16	KLF5	chr13	48	54	LINC00392	chr13	48	56	45
HPV16	KLF5	chr13	48	54	LINC01550	chr14	15	6	10
HPV16	KLF5	chr13	48	54	MACROD2	chr20	22	51	5
HPV16	KLF5	chr13	48	54	MDGA2	chr14	15	12	9
HPV16	KLF5	chr13	48	54	NCKAP5	chr2	16	23	10
HPV16	KLF5	chr13	48	54	NRG1	chr8	15	13	10
HPV16	KLF5	chr13	48	54	PDE4D	chr5	18	18	11
HPV16	KLF5	chr13	48	54	RAD51B	chr14	20	17	4
HPV16	KLF5	chr13	48	54	SMARCA2	chr9	15	15	10
HPV16	KLF5	chr13	48	54	STS	chrX	15	12	6
HPV16	KLF5	chr13	48	54	VMP1	chr17	16	8	10
HPV16	KLF5	chr13	48	54	ZC3H12B	chrX	15	19	10
HPV16	KLF5	chr13	48	54	ZC4H2	chrX	17	21	10
HPV16	KLF5	chr13	48	54	ZNF804B	chr7	17	15	8
HPV16	LINC00392	chr13	48	56	CASC11	chr8	22	75	10
HPV16	LINC00392	chr13	48	56	CASC21	chr8	25	27	11
HPV16	LINC00392	chr13	48	56	CASC8	chr8	39	99	12
HPV16	LINC00392	chr13	48	56	CDH13	chr16	15	14	8
HPV16	LINC00392	chr13	48	56	DLGAP1	chr18	16	10	10
HPV16	LINC00392	chr13	48	56	ERBB2	chr17	21	59	10
HPV16	LINC00392	chr13	48	56	FHIT	chr3	44	40	12
HPV16	LINC00392	chr13	48	56	KLF5	chr13	48	54	45
HPV16	LINC00392	chr13	48	56	LINC01550	chr14	15	6	10
HPV16	LINC00392	chr13	48	56	MACROD2	chr20	22	51	4
HPV16	LINC00392	chr13	48	56	MDGA2	chr14	15	12	9
HPV16	LINC00392	chr13	48	56	NCKAP5	chr2	16	23	10
HPV16	LINC00392	chr13	48	56	NRG1	chr8	15	13	10
HPV16	LINC00392	chr13	48	56	PDE4D	chr5	18	18	11
HPV16	LINC00392	chr13	48	56	PROS1	chr3	25	51	3
HPV16	LINC00392	chr13	48	56	RAD51B	chr14	20	17	4
HPV16	LINC00392	chr13	48	56	SMARCA2	chr9	15	15	10
HPV16	LINC00392	chr13	48	56	STS	chrX	15	12	6
HPV16	LINC00392	chr13	48	56	VMP1	chr17	16	8	10
HPV16	LINC00392	chr13	48	56	ZC3H12B	chrX	15	19	10
HPV16	LINC00392	chr13	48	56	ZC4H2	chrX	17	21	10
HPV16	LINC00392	chr13	48	56	ZNF804B	chr7	17	15	8
HPV16	LINC01550	chr14	15	6	CASC11	chr8	22	75	11
HPV16	LINC01550	chr14	15	6	CASC21	chr8	25	27	11
HPV16	LINC01550	chr14	15	6	CASC8	chr8	39	99	11
HPV16	LINC01550	chr14	15	6	CDH13	chr16	15	14	8
HPV16	LINC01550	chr14	15	6	DLGAP1	chr18	16	10	11
HPV16	LINC01550	chr14	15	6	ERBB2	chr17	21	59	11
HPV16	LINC01550	chr14	15	6	FHIT	chr3	44	40	11
HPV16	LINC01550	chr14	15	6	KLF5	chr13	48	54	10
HPV16	LINC01550	chr14	15	6	LINC00392	chr13	48	56	10
HPV16	LINC01550	chr14	15	6	MDGA2	chr14	15	12	10
HPV16	LINC01550	chr14	15	6	NCKAP5	chr2	16	23	11
HPV16	LINC01550	chr14	15	6	NRG1	chr8	15	13	11
HPV16	LINC01550	chr14	15	6	PDE4D	chr5	18	18	11
HPV16	LINC01550	chr14	15	6	SMARCA2	chr9	15	15	12
HPV16	LINC01550	chr14	15	6	STS	chrX	15	12	7
HPV16	LINC01550	chr14	15	6	VMP1	chr17	16	8	11
HPV16	LINC01550	chr14	15	6	ZC3H12B	chrX	15	19	11
HPV16	LINC01550	chr14	15	6	ZC4H2	chrX	17	21	11
HPV16	LINC01550	chr14	15	6	ZNF804B	chr7	17	15	9
HPV16	LRP1B	chr2	25	35	ANKRD26P1	chr16	16	23	3
HPV16	LRP1B	chr2	25	35	FHIT	chr3	44	40	3
HPV16	LRP1B	chr2	25	35	NCKAP5	chr2	16	23	3
HPV16	LRP1B	chr2	25	35	STS	chrX	15	12	3
HPV16	MACROD2	chr20	22	51	KLF5	chr13	48	54	5
HPV16	MACROD2	chr20	22	51	LINC00392	chr13	48	56	4
HPV16	MACROD2	chr20	22	51	PROS1	chr3	25	51	3
HPV16	MACROD2	chr20	22	51	STS	chrX	15	12	3
HPV16	MDGA2	chr14	15	12	CASC11	chr8	22	75	10
HPV16	MDGA2	chr14	15	12	CASC21	chr8	25	27	10
HPV16	MDGA2	chr14	15	12	CASC8	chr8	39	99	10
HPV16	MDGA2	chr14	15	12	CDH13	chr16	15	14	7
HPV16	MDGA2	chr14	15	12	DLGAP1	chr18	16	10	10
HPV16	MDGA2	chr14	15	12	ERBB2	chr17	21	59	10
HPV16	MDGA2	chr14	15	12	FHIT	chr3	44	40	12
HPV16	MDGA2	chr14	15	12	KLF5	chr13	48	54	9
HPV16	MDGA2	chr14	15	12	LINC00392	chr13	48	56	9
HPV16	MDGA2	chr14	15	12	LINC01550	chr14	15	6	10
HPV16	MDGA2	chr14	15	12	NCKAP5	chr2	16	23	10
HPV16	MDGA2	chr14	15	12	NRG1	chr8	15	13	10
HPV16	MDGA2	chr14	15	12	PDE4D	chr5	18	18	10
HPV16	MDGA2	chr14	15	12	SMARCA2	chr9	15	15	10
HPV16	MDGA2	chr14	15	12	STS	chrX	15	12	7
HPV16	MDGA2	chr14	15	12	VMP1	chr17	16	8	10
HPV16	MDGA2	chr14	15	12	ZC3H12B	chrX	15	19	10
HPV16	MDGA2	chr14	15	12	ZC4H2	chrX	17	21	10
HPV16	MDGA2	chr14	15	12	ZNF804B	chr7	17	15	9
HPV16	NCKAP5	chr2	16	23	ANKRD26P1	chr16	16	23	3
HPV16	NCKAP5	chr2	16	23	CASC11	chr8	22	75	11
HPV16	NCKAP5	chr2	16	23	CASC21	chr8	25	27	11
HPV16	NCKAP5	chr2	16	23	CASC8	chr8	39	99	11
HPV16	NCKAP5	chr2	16	23	CDH13	chr16	15	14	10
HPV16	NCKAP5	chr2	16	23	DLGAP1	chr18	16	10	13
HPV16	NCKAP5	chr2	16	23	ERBB2	chr17	21	59	12
HPV16	NCKAP5	chr2	16	23	FHIT	chr3	44	40	14
HPV16	NCKAP5	chr2	16	23	KLF5	chr13	48	54	10
HPV16	NCKAP5	chr2	16	23	LINC00392	chr13	48	56	10
HPV16	NCKAP5	chr2	16	23	LINC01550	chr14	15	6	11
HPV16	NCKAP5	chr2	16	23	LRP1B	chr2	25	35	3
HPV16	NCKAP5	chr2	16	23	MDGA2	chr14	15	12	10
HPV16	NCKAP5	chr2	16	23	NRG1	chr8	15	13	12
HPV16	NCKAP5	chr2	16	23	PDE4D	chr5	18	18	11
HPV16	NCKAP5	chr2	16	23	RAD51B	chr14	20	17	3
HPV16	NCKAP5	chr2	16	23	SMARCA2	chr9	15	15	12
HPV16	NCKAP5	chr2	16	23	STS	chrX	15	12	9
HPV16	NCKAP5	chr2	16	23	VMP1	chr17	16	8	11
HPV16	NCKAP5	chr2	16	23	ZC3H12B	chrX	15	19	11
HPV16	NCKAP5	chr2	16	23	ZC4H2	chrX	17	21	11
HPV16	NCKAP5	chr2	16	23	ZNF804B	chr7	17	15	10
HPV16	NRG1	chr8	15	13	CASC11	chr8	22	75	11
HPV16	NRG1	chr8	15	13	CASC21	chr8	25	27	11
HPV16	NRG1	chr8	15	13	CASC8	chr8	39	99	11
HPV16	NRG1	chr8	15	13	CDH13	chr16	15	14	8
HPV16	NRG1	chr8	15	13	DLGAP1	chr18	16	10	13
HPV16	NRG1	chr8	15	13	ERBB2	chr17	21	59	12
HPV16	NRG1	chr8	15	13	FHIT	chr3	44	40	12
HPV16	NRG1	chr8	15	13	KLF5	chr13	48	54	10
HPV16	NRG1	chr8	15	13	LINC00392	chr13	48	56	10
HPV16	NRG1	chr8	15	13	LINC01550	chr14	15	6	11
HPV16	NRG1	chr8	15	13	MDGA2	chr14	15	12	10
HPV16	NRG1	chr8	15	13	NCKAP5	chr2	16	23	12
HPV16	NRG1	chr8	15	13	PDE4D	chr5	18	18	12
HPV16	NRG1	chr8	15	13	PROS1	chr3	25	51	3
HPV16	NRG1	chr8	15	13	SMARCA2	chr9	15	15	12
HPV16	NRG1	chr8	15	13	STS	chrX	15	12	8
HPV16	NRG1	chr8	15	13	VMP1	chr17	16	8	11
HPV16	NRG1	chr8	15	13	ZC3H12B	chrX	15	19	11
HPV16	NRG1	chr8	15	13	ZC4H2	chrX	17	21	11
HPV16	NRG1	chr8	15	13	ZNF804B	chr7	17	15	9
HPV16	PDE4D	chr5	18	18	CASC11	chr8	22	75	11
HPV16	PDE4D	chr5	18	18	CASC21	chr8	25	27	11
HPV16	PDE4D	chr5	18	18	CASC8	chr8	39	99	11
HPV16	PDE4D	chr5	18	18	CDH13	chr16	15	14	8
HPV16	PDE4D	chr5	18	18	DLGAP1	chr18	16	10	12
HPV16	PDE4D	chr5	18	18	ERBB2	chr17	21	59	12
HPV16	PDE4D	chr5	18	18	FHIT	chr3	44	40	11
HPV16	PDE4D	chr5	18	18	KLF5	chr13	48	54	11
HPV16	PDE4D	chr5	18	18	LINC00392	chr13	48	56	11
HPV16	PDE4D	chr5	18	18	LINC01550	chr14	15	6	11
HPV16	PDE4D	chr5	18	18	MDGA2	chr14	15	12	10
HPV16	PDE4D	chr5	18	18	NCKAP5	chr2	16	23	11
HPV16	PDE4D	chr5	18	18	NRG1	chr8	15	13	12
HPV16	PDE4D	chr5	18	18	PROS1	chr3	25	51	3
HPV16	PDE4D	chr5	18	18	RAD51B	chr14	20	17	3
HPV16	PDE4D	chr5	18	18	SMARCA2	chr9	15	15	11
HPV16	PDE4D	chr5	18	18	STS	chrX	15	12	7
HPV16	PDE4D	chr5	18	18	VMP1	chr17	16	8	11
HPV16	PDE4D	chr5	18	18	ZC3H12B	chrX	15	19	11
HPV16	PDE4D	chr5	18	18	ZC4H2	chrX	17	21	11
HPV16	PDE4D	chr5	18	18	ZNF804B	chr7	17	15	9
HPV16	PROS1	chr3	25	51	ANKRD26P1	chr16	16	23	3
HPV16	PROS1	chr3	25	51	ERBB2	chr17	21	59	4
HPV16	PROS1	chr3	25	51	FHIT	chr3	44	40	4
HPV16	PROS1	chr3	25	51	LINC00392	chr13	48	56	3
HPV16	PROS1	chr3	25	51	MACROD2	chr20	22	51	3
HPV16	PROS1	chr3	25	51	NRG1	chr8	15	13	3
HPV16	PROS1	chr3	25	51	PDE4D	chr5	18	18	3
HPV16	PROS1	chr3	25	51	PVT1	chr8	19	90	3
HPV16	PROS1	chr3	25	51	STS	chrX	15	12	4
HPV16	PROS1	chr3	25	51	ZC3H12B	chrX	15	19	3
HPV16	PROS1	chr3	25	51	ZC4H2	chrX	17	21	3
HPV16	PVT1	chr8	19	90	CASC11	chr8	22	75	4
HPV16	PVT1	chr8	19	90	PROS1	chr3	25	51	3
HPV16	RAD51B	chr14	20	17	CDH13	chr16	15	14	5
HPV16	RAD51B	chr14	20	17	ERBB2	chr17	21	59	3
HPV16	RAD51B	chr14	20	17	FHIT	chr3	44	40	3
HPV16	RAD51B	chr14	20	17	KLF5	chr13	48	54	4
HPV16	RAD51B	chr14	20	17	LINC00392	chr13	48	56	4
HPV16	RAD51B	chr14	20	17	NCKAP5	chr2	16	23	3
HPV16	RAD51B	chr14	20	17	PDE4D	chr5	18	18	3
HPV16	RAD51B	chr14	20	17	VMP1	chr17	16	8	3
HPV16	SMARCA2	chr9	15	15	CASC11	chr8	22	75	11
HPV16	SMARCA2	chr9	15	15	CASC21	chr8	25	27	11
HPV16	SMARCA2	chr9	15	15	CASC8	chr8	39	99	11
HPV16	SMARCA2	chr9	15	15	CDH13	chr16	15	14	8
HPV16	SMARCA2	chr9	15	15	DLGAP1	chr18	16	10	12
HPV16	SMARCA2	chr9	15	15	ERBB2	chr17	21	59	11
HPV16	SMARCA2	chr9	15	15	FHIT	chr3	44	40	12
HPV16	SMARCA2	chr9	15	15	KLF5	chr13	48	54	10
HPV16	SMARCA2	chr9	15	15	LINC00392	chr13	48	56	10
HPV16	SMARCA2	chr9	15	15	LINC01550	chr14	15	6	12
HPV16	SMARCA2	chr9	15	15	MDGA2	chr14	15	12	10
HPV16	SMARCA2	chr9	15	15	NCKAP5	chr2	16	23	12
HPV16	SMARCA2	chr9	15	15	NRG1	chr8	15	13	12
HPV16	SMARCA2	chr9	15	15	PDE4D	chr5	18	18	11
HPV16	SMARCA2	chr9	15	15	STS	chrX	15	12	8
HPV16	SMARCA2	chr9	15	15	VMP1	chr17	16	8	11
HPV16	SMARCA2	chr9	15	15	ZC3H12B	chrX	15	19	11
HPV16	SMARCA2	chr9	15	15	ZC4H2	chrX	17	21	11
HPV16	SMARCA2	chr9	15	15	ZNF804B	chr7	17	15	9
HPV16	STS	chrX	15	12	ANKRD26P1	chr16	16	23	5
HPV16	STS	chrX	15	12	CASC11	chr8	22	75	7
HPV16	STS	chrX	15	12	CASC21	chr8	25	27	7
HPV16	STS	chrX	15	12	CASC8	chr8	39	99	7
HPV16	STS	chrX	15	12	CDH13	chr16	15	14	7
HPV16	STS	chrX	15	12	DLGAP1	chr18	16	10	8
HPV16	STS	chrX	15	12	ERBB2	chr17	21	59	8
HPV16	STS	chrX	15	12	FHIT	chr3	44	40	9
HPV16	STS	chrX	15	12	KLF5	chr13	48	54	6
HPV16	STS	chrX	15	12	LINC00392	chr13	48	56	6
HPV16	STS	chrX	15	12	LINC01550	chr14	15	6	7
HPV16	STS	chrX	15	12	LRP1B	chr2	25	35	3
HPV16	STS	chrX	15	12	MACROD2	chr20	22	51	3
HPV16	STS	chrX	15	12	MDGA2	chr14	15	12	7
HPV16	STS	chrX	15	12	NCKAP5	chr2	16	23	9
HPV16	STS	chrX	15	12	NRG1	chr8	15	13	8
HPV16	STS	chrX	15	12	PDE4D	chr5	18	18	7
HPV16	STS	chrX	15	12	PROS1	chr3	25	51	4
HPV16	STS	chrX	15	12	SMARCA2	chr9	15	15	8
HPV16	STS	chrX	15	12	VMP1	chr17	16	8	7
HPV16	STS	chrX	15	12	ZC3H12B	chrX	15	19	7
HPV16	STS	chrX	15	12	ZC4H2	chrX	17	21	7
HPV16	STS	chrX	15	12	ZNF804B	chr7	17	15	8
HPV16	VMP1	chr17	16	8	CASC11	chr8	22	75	11
HPV16	VMP1	chr17	16	8	CASC21	chr8	25	27	11
HPV16	VMP1	chr17	16	8	CASC8	chr8	39	99	11
HPV16	VMP1	chr17	16	8	CDH13	chr16	15	14	9
HPV16	VMP1	chr17	16	8	DLGAP1	chr18	16	10	11
HPV16	VMP1	chr17	16	8	ERBB2	chr17	21	59	12
HPV16	VMP1	chr17	16	8	FHIT	chr3	44	40	11
HPV16	VMP1	chr17	16	8	KLF5	chr13	48	54	10
HPV16	VMP1	chr17	16	8	LINC00392	chr13	48	56	10
HPV16	VMP1	chr17	16	8	LINC01550	chr14	15	6	11
HPV16	VMP1	chr17	16	8	MDGA2	chr14	15	12	10
HPV16	VMP1	chr17	16	8	NCKAP5	chr2	16	23	11
HPV16	VMP1	chr17	16	8	NRG1	chr8	15	13	11
HPV16	VMP1	chr17	16	8	PDE4D	chr5	18	18	11
HPV16	VMP1	chr17	16	8	RAD51B	chr14	20	17	3
HPV16	VMP1	chr17	16	8	SMARCA2	chr9	15	15	11
HPV16	VMP1	chr17	16	8	STS	chrX	15	12	7
HPV16	VMP1	chr17	16	8	ZC3H12B	chrX	15	19	11
HPV16	VMP1	chr17	16	8	ZC4H2	chrX	17	21	11
HPV16	VMP1	chr17	16	8	ZNF804B	chr7	17	15	10
HPV16	ZC3H12B	chrX	15	19	CASC11	chr8	22	75	11
HPV16	ZC3H12B	chrX	15	19	CASC21	chr8	25	27	11
HPV16	ZC3H12B	chrX	15	19	CASC8	chr8	39	99	11
HPV16	ZC3H12B	chrX	15	19	CDH13	chr16	15	14	9
HPV16	ZC3H12B	chrX	15	19	DLGAP1	chr18	16	10	11
HPV16	ZC3H12B	chrX	15	19	ERBB2	chr17	21	59	11
HPV16	ZC3H12B	chrX	15	19	FHIT	chr3	44	40	11
HPV16	ZC3H12B	chrX	15	19	KLF5	chr13	48	54	10
HPV16	ZC3H12B	chrX	15	19	LINC00392	chr13	48	56	10
HPV16	ZC3H12B	chrX	15	19	LINC01550	chr14	15	6	11
HPV16	ZC3H12B	chrX	15	19	MDGA2	chr14	15	12	10
HPV16	ZC3H12B	chrX	15	19	NCKAP5	chr2	16	23	11
HPV16	ZC3H12B	chrX	15	19	NRG1	chr8	15	13	11
HPV16	ZC3H12B	chrX	15	19	PDE4D	chr5	18	18	11
HPV16	ZC3H12B	chrX	15	19	PROS1	chr3	25	51	3
HPV16	ZC3H12B	chrX	15	19	SMARCA2	chr9	15	15	11
HPV16	ZC3H12B	chrX	15	19	STS	chrX	15	12	7
HPV16	ZC3H12B	chrX	15	19	VMP1	chr17	16	8	11
HPV16	ZC3H12B	chrX	15	19	ZC4H2	chrX	17	21	15
HPV16	ZC3H12B	chrX	15	19	ZNF804B	chr7	17	15	9
HPV16	ZC4H2	chrX	17	21	CASC11	chr8	22	75	11
HPV16	ZC4H2	chrX	17	21	CASC21	chr8	25	27	11
HPV16	ZC4H2	chrX	17	21	CASC8	chr8	39	99	11
HPV16	ZC4H2	chrX	17	21	CDH13	chr16	15	14	9
HPV16	ZC4H2	chrX	17	21	DLGAP1	chr18	16	10	11
HPV16	ZC4H2	chrX	17	21	ERBB2	chr17	21	59	11
HPV16	ZC4H2	chrX	17	21	FHIT	chr3	44	40	11
HPV16	ZC4H2	chrX	17	21	KLF5	chr13	48	54	10
HPV16	ZC4H2	chrX	17	21	LINC00392	chr13	48	56	10
HPV16	ZC4H2	chrX	17	21	LINC01550	chr14	15	6	11
HPV16	ZC4H2	chrX	17	21	MDGA2	chr14	15	12	10
HPV16	ZC4H2	chrX	17	21	NCKAP5	chr2	16	23	11
HPV16	ZC4H2	chrX	17	21	NRG1	chr8	15	13	11
HPV16	ZC4H2	chrX	17	21	PDE4D	chr5	18	18	11
HPV16	ZC4H2	chrX	17	21	PROS1	chr3	25	51	3
HPV16	ZC4H2	chrX	17	21	SMARCA2	chr9	15	15	11
HPV16	ZC4H2	chrX	17	21	STS	chrX	15	12	7
HPV16	ZC4H2	chrX	17	21	VMP1	chr17	16	8	11
HPV16	ZC4H2	chrX	17	21	ZC3H12B	chrX	15	19	15
HPV16	ZC4H2	chrX	17	21	ZNF804B	chr7	17	15	9
HPV16	ZNF804B	chr7	17	15	ANKRD26P1	chr16	16	23	4
HPV16	ZNF804B	chr7	17	15	CASC11	chr8	22	75	9
HPV16	ZNF804B	chr7	17	15	CASC21	chr8	25	27	10
HPV16	ZNF804B	chr7	17	15	CASC8	chr8	39	99	10
HPV16	ZNF804B	chr7	17	15	CDH13	chr16	15	14	8
HPV16	ZNF804B	chr7	17	15	DLGAP1	chr18	16	10	9
HPV16	ZNF804B	chr7	17	15	ERBB2	chr17	21	59	9
HPV16	ZNF804B	chr7	17	15	FHIT	chr3	44	40	10
HPV16	ZNF804B	chr7	17	15	KLF5	chr13	48	54	8
HPV16	ZNF804B	chr7	17	15	LINC00392	chr13	48	56	8
HPV16	ZNF804B	chr7	17	15	LINC01550	chr14	15	6	9
HPV16	ZNF804B	chr7	17	15	MDGA2	chr14	15	12	9
HPV16	ZNF804B	chr7	17	15	NCKAP5	chr2	16	23	10
HPV16	ZNF804B	chr7	17	15	NRG1	chr8	15	13	9
HPV16	ZNF804B	chr7	17	15	PDE4D	chr5	18	18	9
HPV16	ZNF804B	chr7	17	15	SMARCA2	chr9	15	15	9
HPV16	ZNF804B	chr7	17	15	STS	chrX	15	12	8
HPV16	ZNF804B	chr7	17	15	VMP1	chr17	16	8	10
HPV16	ZNF804B	chr7	17	15	ZC3H12B	chrX	15	19	9
HPV16	ZNF804B	chr7	17	15	ZC4H2	chrX	17	21	9

## Sheet: EBV Type1 NGS soft-clip reads≥3
Table S4 Co-occurrence relationship of high-frequency integration genes for Type 1 genotype with the criteria of soft-clip read ≥ 3
EBV genotype	Integration gene	Chromosome	Unique integration times	Integration gene	Chromosome	Unique integration times	Co-occurrence times
Type 1	ALX1	chr12	2	FNDC3B	chr3	2	3
Type 1	ALX1	chr12	2	RASSF9	chr12	2	4
Type 1	ALX1	chr12	2	THAP4	chr2	2	3
Type 1	ALX1	chr12	2	TMEM212-AS1	chr3	2	3
Type 1	FNDC3B	chr3	2	ALX1	chr12	2	3
Type 1	FNDC3B	chr3	2	RASSF9	chr12	2	3
Type 1	FNDC3B	chr3	2	TMEM212-AS1	chr3	2	3
Type 1	GFI1B	chr9	2	HMGA1P7	chr6	4	4
Type 1	GFI1B	chr9	2	SGK1	chr6	4	4
Type 1	GFI1B	chr9	2	SNORD141A	chr9	2	4
Type 1	HMGA1P7	chr6	4	GFI1B	chr9	2	4
Type 1	HMGA1P7	chr6	4	SGK1	chr6	4	23
Type 1	HMGA1P7	chr6	4	SNORD141A	chr9	2	4
Type 1	HMGA1P7	chr6	4	TAF6	chr7	3	4
Type 1	RASSF9	chr12	2	ALX1	chr12	2	4
Type 1	RASSF9	chr12	2	FNDC3B	chr3	2	3
Type 1	RASSF9	chr12	2	THAP4	chr2	2	3
Type 1	RASSF9	chr12	2	TMEM212-AS1	chr3	2	3
Type 1	RRN3P2	chr16	2	SNX29P2	chr16	2	4
Type 1	SGK1	chr6	4	GFI1B	chr9	2	4
Type 1	SGK1	chr6	4	HMGA1P7	chr6	4	23
Type 1	SGK1	chr6	4	SNORD141A	chr9	2	4
Type 1	SGK1	chr6	4	TAF6	chr7	3	4
Type 1	SNORD141A	chr9	2	GFI1B	chr9	2	4
Type 1	SNORD141A	chr9	2	HMGA1P7	chr6	4	4
Type 1	SNORD141A	chr9	2	SGK1	chr6	4	4
Type 1	SNX29P2	chr16	2	RRN3P2	chr16	2	4
Type 1	TAF6	chr7	3	HMGA1P7	chr6	4	4
Type 1	TAF6	chr7	3	SGK1	chr6	4	4
Type 1	THAP4	chr2	2	ALX1	chr12	2	3
Type 1	THAP4	chr2	2	RASSF9	chr12	2	3
Type 1	TMEM212-AS1	chr3	2	ALX1	chr12	2	3
Type 1	TMEM212-AS1	chr3	2	FNDC3B	chr3	2	3
Type 1	TMEM212-AS1	chr3	2	RASSF9	chr12	2	3
