# Supplementary material for: VIS Atlas: A Database of Virus Integration Sites in Human Genome from NGS Data to Explore Integration Patterns
Source: Genomics Proteomics Bioinformatics. 2023 Feb 16;21(2):300–10. doi: 10.1016/j.gpb.2023.02.005 (PMC10626058; doi:10.1016/j.gpb.2023.02.005)
Supplement: Supplementary Table S5 — Common high-frequency integration genes shared by three viruses with the criteria of NGS soft-clip reads ≥ 3 [file mmc6.xlsx]

## Sheet: NGS soft-clip reads≥3
Table S5 Common high-frequency integration genes shared by three virus with the criteria of NGS soft-clip reads ≥ 3
Common virus	Integration gene	Chromosome	Total unique integration times
HPV–HBV–EBV	PROS1	chr3	36
HPV–HBV–EBV	LOC105371703	chr17	19
HPV–HBV–EBV	EVI5	chr1	13
HPV–HBV–EBV	FZD1	chr7	12
HPV–HBV–EBV	CNTN4	chr3	11
